# Supplementary material for: Virulence gene profiles and phylogeny of Shiga toxin-positive Escherichia coli strains isolated from FDA regulated foods during 2010-2017
Source: PLoS One. 2019 Apr 1;14(4):e0214620. doi: 10.1371/journal.pone.0214620 (PMC6443163; doi:10.1371/journal.pone.0214620)
Supplement: S1 Table — (XLSX) [file pone.0214620.s001.xlsx]

## Sheet: Sheet1
S1 Table . Metadata of all E. coli isolates analyzed in this study.
CFSAN	strains	year	country	state	source	source if known	NCBI_BioSample	NCBI_SraAccession
CFSAN041108	CFSAN041108	2011-07-07	USA	CA	environmental	Organic Baby Spinach	SAMN04273134	SRR2960799
CFSAN041109	CFSAN041109	2011-08-14	USA	CA	environmental	Spinach	SAMN04273135	SRR2960800
CFSAN041110	CFSAN041110	2011-08-21	USA	CA	environmental	Spinach	SAMN04273136	SRR3437884
CFSAN041111	CFSAN041111	2011-08-21	USA	CA	environmental	Spinach	SAMN04273137	SRR2960801
CFSAN041112	CFSAN041112	2011-08-21	USA	CA	environmental	Spinach	SAMN04273138	SRR3437885
CFSAN041113	CFSAN041113	2011-08-31	USA	CA	environmental	Spinach	SAMN04273139	SRR3437886
CFSAN041114	CFSAN041114	2012-09-24	USA	CA	environmental	Baby Spinach	SAMN04273140	SRR2960802
CFSAN041115	CFSAN041115	2012-10-01	USA	CA	environmental	Baby Spinach	SAMN04273141	SRR2960803
CFSAN041116	CFSAN041116	2012-11-19	USA	CA	environmental	Romaine Lettuce	SAMN04273142	SRR3438051
CFSAN041117	CFSAN041117	2012-12-05	USA	CA	environmental	Spinach	SAMN04273143	SRR3438052
CFSAN041118	CFSAN041118	2010-07-18	USA	CA	environmental	Romaine Lettuce	SAMN04273144	SRR3438053
CFSAN041119	CFSAN041119	2010-07-29	USA	CA	environmental	Spinach	SAMN04273145	SRR3438054
CFSAN041120	CFSAN041120	2010-08-08	USA	CO	environmental	Romaine Lettuce	SAMN04273146	SRR2960804
CFSAN046630	2.1317	2002	USA	MD	environmental	Lettuce, Romaine	SAMN05414477	SRR3929484
CFSAN046631	3.0956	2003	USA	TX	environmental	tomatoe	SAMN05414478	SRR3929485
CFSAN046632	3.1185	2003	USA	TX	environmental	celery	SAMN05414479	SRR3929497
CFSAN046633	3.4383	2003	USA	TX	environmental	lettuce, leaf	SAMN05414480	SRR3929502
CFSAN046634	05-00697	2005	USA	MI	environmental	Parsley	SAMN05414481	SRR3929503
CFSAN046636	06-00074	2006	USA	MI	environmental	Lettuce	SAMN05414482	SRR3929504
CFSAN046637	06-00236	2006	USA	MN	environmental	Lettuce	SAMN05414483	SRR3929505
CFSAN046639	07-00004	2007	USA	NY	environmental	Cantaloupe	SAMN05414484	SRR3929506
CFSAN046640	07-00006	2007	USA	OH	environmental	Bagged lettuce	SAMN05414485	SRR3929507
CFSAN046641	08-00007	2008	USA	CA	environmental	Spinach	SAMN05414486	SRR3929508
CFSAN046642	08-00015	2008	USA	MI	environmental	Spinach	SAMN05414487	SRR3929486
CFSAN046643	08-00017	2008	USA	CA	environmental	Spinach	SAMN05414488	SRR3929488
CFSAN046644	08-00021	2008	USA	CA	environmental	Spinach	SAMN05414489	SRR3929489
CFSAN046645	08-00022	2008	USA	WA	environmental	Bagged Lettuce	SAMN05414490	SRR3929490
CFSAN046646	08-00024	2008	USA	CA	environmental	Bagged Lettuce	SAMN05414491	SRR3929491
CFSAN046647	08-00025	2008	USA	TX	environmental	Spinach	SAMN05414492	SRR3929492
CFSAN046648	04-01392	2004	USA	MD	environmental	Cantaloupe	SAMN05414493	SRR3929493
CFSAN046649	04-02111	2004	USA	MI	environmental	Cilantro	SAMN05414494	SRR3929494
CFSAN046650	04-02307	2004	USA	CA	environmental	Cilantro	SAMN05414495	SRR3929495
CFSAN046651	04-02745	2004	USA	TX	environmental	Leaf lettuce	SAMN05414496	SRR3929496
CFSAN046652	05-00613	2005	USA	CA	environmental	Lettuce	SAMN05414497	SRR3929498
CFSAN046653	06-00048	2006	USA	CA	environmental	Alfalfa Sprouts	SAMN05414498	SRR3929499
CFSAN046654	06-00235	2006	USA	MN	environmental	lettuce	SAMN05414499	SRR3929500
CFSAN046655	08-00011	2008	USA		environmental	Alfalfa Sprouts	SAMN05414500	SRR3929501
CFSAN046656	09-00002	2009	USA	MD	environmental	Spinach	SAMN05414501	SRR3931135
CFSAN046657	09-00009	2009	USA	WI	environmental	Spinach	SAMN05414502	SRR3931136
CFSAN046658	09-00024	2009	USA	MI	environmental	Spinach	SAMN05414503	SRR3931188
CFSAN046659	09-00025	2009	USA	CA	environmental	Spinach	SAMN05414504	SRR3931199
CFSAN046660	09-00027	2009	USA	FL	environmental	Spinach	SAMN05414505	SRR3931211
CFSAN046661	09-00028	2009	USA	TX	environmental	Spinach	SAMN05414506	SRR3931222
CFSAN046662	09-00031	2009	USA	MI	environmental	Spinach	SAMN05414507	SRR3931233
CFSAN046663	09-00039	2009	USA	FL	environmental	Spinach	SAMN05414508	SRR3931244
CFSAN046664	09-00043	2009	USA	NY	environmental	Spinach	SAMN05414509	SRR3931255
CFSAN046665	09-00047	2009	USA	MD	environmental	Spinach	SAMN05414510	SRR3931266
CFSAN046666	09-00049	2009	USA	MI	environmental	Lettuce	SAMN05414511	SRR3931137
CFSAN046667	10-00001	2010	USA	WA	environmental	Spinach	SAMN05414512	SRR3931148
CFSAN046668	10-00006	2010	USA	NY	environmental	Cilantro	SAMN05414513	SRR3931159
CFSAN046669	10-00007	2010	USA	NY	environmental	Cilantro	SAMN05414514	SRR3931171
CFSAN046670	10-00013	2010	USA	TX	environmental	Cilantro	SAMN05414515	SRR3931181
CFSAN046671	10-00018	2010	USA	FL	environmental	Spinach	SAMN05414516	SRR3931182
CFSAN046672	10-00019	2010	USA	FL	environmental	Spinach	SAMN05414517	SRR3931184
CFSAN046673	10-00025	2010	USA	OH	environmental	Spinach	SAMN05414518	SRR3931185
CFSAN046674	10-00031	2010	USA	TX	environmental	Lettuce	SAMN05414519	SRR3931186
CFSAN046675	10-00032	2010	USA	TX	environmental	Spinach	SAMN05414520	SRR3931187
CFSAN046676	10-00033	2010	USA	WI	environmental	Sprouts	SAMN05414521	SRR3931189
CFSAN046677	10-00035	2010	USA	TX	environmental	Spinach	SAMN05414522	SRR3931190
CFSAN046678	10-00038	2010	USA	NY	environmental	Spinach	SAMN05414523	SRR3931191
CFSAN046679	10-00039	2010	USA	TX	environmental	cilantro	SAMN05414524	SRR3931192
CFSAN046680	10-00040	2010	USA	CA	environmental	Spinach	SAMN05414525	SRR3931193
CFSAN046681	10-00041	2010	USA	CA	environmental	Spinach	SAMN05414526	SRR3931194
CFSAN046682	10-00043	2010	USA	CA	environmental	Spinach	SAMN05414527	SRR3931195
CFSAN046683	10-00045	2010	USA	TX	environmental	Spinach	SAMN05414528	SRR3931196
CFSAN046684	10-00046	2010	USA	CA	environmental	Spinach	SAMN05414529	SRR3931197
CFSAN046685	10-00047	2010	USA	CA	environmental	Spinach	SAMN05414530	SRR3931198
CFSAN046686	10-00048	2010	USA	MI	environmental	Spinach	SAMN05414531	SRR3931200
CFSAN046687	10-00051	2010	USA	CA	environmental	cilantro	SAMN05414532	SRR3931202
CFSAN046688	10-00052	2010	USA	CA	environmental	cilantro	SAMN05414533	SRR3931203
CFSAN046689	10-00056	2010	USA	CA	environmental	cilantro	SAMN05414534	SRR3931204
CFSAN046690	10-00057	2010	USA	WI	environmental	cilantro	SAMN05414535	SRR3931205
CFSAN046691	10-00060	2010	USA	CA	environmental	hot pepper	SAMN05414536	SRR3931206
CFSAN046692	10-00064	2010	USA	NY	environmental	plum tomatoe	SAMN05414537	SRR3931207
CFSAN046693	10-00067	2010	USA	NY	environmental	cilantro	SAMN05414538	SRR3931208
CFSAN046694	10-00068	2010	USA	NY	environmental	cilantro	SAMN05414539	SRR3931209
CFSAN046695	11-00001	2011	USA	TX	environmental	Spinach	SAMN05414540	SRR3931210
CFSAN046696	11-00005	2011	USA	CO	environmental	cilantro	SAMN05414541	SRR3931212
CFSAN046697	11-00006	2011	USA	MI	environmental	cilantro	SAMN05414542	SRR3931213
CFSAN046698	11-00023	2011	USA	FL	environmental	Lettuce	SAMN05414543	SRR3931214
CFSAN046699	11-00025	2011	USA	OH	environmental	Lettuce	SAMN05414544	SRR3931215
CFSAN046700	11-00026	2011	USA	FL	environmental	hot pepper	SAMN05414545	SRR3931216
CFSAN046701	11-00027	2011	USA	OH	environmental	hot pepper	SAMN05414546	SRR3931217
CFSAN046702	11-00028	2011	USA	TX	environmental	Spinach	SAMN05414547	SRR3931218
CFSAN046703	11-00029	2011	USA	CA	environmental	Spinach	SAMN05414548	SRR3931219
CFSAN046704	11-00030	2011	USA	CA	environmental	cilantro	SAMN05414549	SRR3931220
CFSAN046705	11-00034	2011	USA	CA	environmental	Spinach	SAMN05414550	SRR3931221
CFSAN046706	11-00035	2011	USA	CA	environmental	Spinach	SAMN05414551	SRR3931223
CFSAN046707	11-00036	2011	USA	MN	environmental	cilantro	SAMN05414552	SRR3931224
CFSAN046708	11-00037	2011	USA	FL	environmental	Spinach	SAMN05414553	SRR3931225
CFSAN046709	11-00039	2011	USA	CA	environmental	Spinach	SAMN05414554	SRR3931226
CFSAN046710	11-00040	2011	USA	CA	environmental	Spinach	SAMN05414555	SRR3931227
CFSAN046711	11-00043	2011	USA	OH	environmental	cilantro	SAMN05414556	SRR3931228
CFSAN046712	11-00044	2011	USA	TX	environmental	Spinach	SAMN05414557	SRR3931229
CFSAN046713	11-00047	2011	USA	TX	environmental	cilantro	SAMN05414558	SRR3931230
CFSAN046714	11-00048	2011	USA	TX	environmental	cilantro	SAMN05414559	SRR3931231
CFSAN046715	11-00050	2011	USA	CA	environmental	Lettuce	SAMN05414560	SRR3931232
CFSAN046716	11-00051	2011	USA	FL	environmental	Lettuce	SAMN05414561	SRR3931234
CFSAN046717	11-00052	2011	USA	TX	environmental	Spinach	SAMN05414562	SRR3931235
CFSAN046718	11-00053	2011	USA	NY	environmental	cilantro	SAMN05414563	SRR3931236
CFSAN046719	11-00054	2011	USA	MN	environmental	Cantaloupe	SAMN05414564	SRR3931237
CFSAN046720	11-00064	2011	USA	NY	environmental	Spinach	SAMN05414565	SRR3931238
CFSAN046721	11-00065	2011	USA	MN	environmental	Alfalfa Sprouts	SAMN05414566	SRR3931239
CFSAN046722	12-00002	2012	USA	NY	environmental	Spinach	SAMN05414567	SRR3931240
CFSAN046723	12-00003	2012	USA	TX	environmental	Cherry tomatoes	SAMN05414568	SRR3931241
CFSAN046724	12-00004	2012	USA	NY	environmental	Cilantro	SAMN05414569	SRR3931242
CFSAN046725	12-00005	2012	USA	NY	environmental	Cilantro	SAMN05414570	SRR3931243
CFSAN046726	12-00007	2012	USA	MI	environmental	Lettuce	SAMN05414571	SRR3931245
CFSAN046727	12-00008	2012	USA	MI	environmental	Lettuce	SAMN05414572	SRR3931246
CFSAN046728	12-00009	2012	USA	CO	environmental	Spinach	SAMN05414573	SRR3931247
CFSAN046729	12-00010	2012	USA	NC	environmental	Spinach	SAMN05414574	SRR3931248
CFSAN046730	12-00017	2012	USA	TX	environmental	Cilantro	SAMN05414575	SRR3931249
CFSAN046731	12-00018	2012	USA	NY	environmental	Cilantro	SAMN05414576	SRR3931250
CFSAN046732	12-00019	2012	USA	NY	environmental	Cilantro	SAMN05414577	SRR3931251
CFSAN046733	12-00033	2012	USA	TX	environmental	Spinach	SAMN05414578	SRR3931252
CFSAN046734	12-00035	2012	USA	FL	environmental	Spinach	SAMN05414579	SRR3931253
CFSAN046735	12-00036	2012	USA	FL	environmental	Spinach	SAMN05414580	SRR3931254
CFSAN046736	12-00044	2012	USA	MI MDP	environmental	Spinach	SAMN05414581	SRR3931256
CFSAN046737	12-00045	2012	USA	MI MDP	environmental	Spinach	SAMN05414582	SRR3931257
CFSAN046738	12-00046	2012	USA	MI MDP	environmental	Spinach	SAMN05414583	SRR3931258
CFSAN046739	12-00047	2012	USA	NC	environmental	Spinach	SAMN05414584	SRR3931259
CFSAN046740	12-00049	2012	USA	FL	environmental	Spinach	SAMN05414585	SRR3931260
CFSAN046741	12-00051	2012	USA	MI MDP	environmental	Spinach	SAMN05414586	SRR3931261
CFSAN046742	12-00052	2012	USA	MI MDP	environmental	Spinach	SAMN05414587	SRR3931262
CFSAN046743	12-00053	2012	USA	MI MDP	environmental	Spinach	SAMN05414588	SRR3931263
CFSAN046744	12-00054	2012	USA	OH	environmental	Spinach	SAMN05414589	SRR3931264
CFSAN046745	12-00055	2012	USA	OH	environmental	Spinach	SAMN05414590	SRR3931265
CFSAN046746	12-00056	2012	USA	WA	environmental	Spinach	SAMN05414591	SRR3931267
CFSAN046747	12-00057	2012	USA	WA	environmental	Spinach	SAMN05414592	SRR3931268
CFSAN046748	12-00058	2012	USA	MI	environmental	Spinach	SAMN05414593	SRR3931269
CFSAN046749	12-00059	2012	USA	MI	environmental	Spinach	SAMN05414594	SRR3931270
CFSAN046750	12-00060	2012	USA	OH	environmental	Cilantro	SAMN05414595	SRR3931271
CFSAN046751	12-00061	2012	USA	TX	environmental	Lettuce	SAMN05414596	SRR3931272
CFSAN046752	12-00063	2012	USA	NY	environmental	Spinach	SAMN05414597	SRR3931273
CFSAN046753	12-00064	2012	USA	FL	environmental	Lettuce	SAMN05414598	SRR3931274
CFSAN051515	ESC0979	2013	USA	TN	FDA-SFDL	Enriched and malted flour enclosed in a large 50lb brown bag	SAMN05414599	SRR3931275
CFSAN051516	ESC0981	2013	USA	GA	FDA-SRL	basil	SAMN05414600	SRR3931276
CFSAN051517	ESC0985	2013	Mexico	unknown	FDA-Den	FRESH CORIANDER	SAMN05414601	SRR3931138
CFSAN051518	ESC0987	2013	Mexico	unknown	FDA-Den	FRESH CORIANDER	SAMN05414602	SRR3931139
CFSAN051519	ESC0995	2013	USA	AZ	FDA-SFDL	Parsley	SAMN05414603	SRR3931140
CFSAN051520	ESC1014	2014	Mexico	unknown	FDA-Den	Basil	SAMN05414604	SRR8268528
CFSAN051521	ESC1016	2014	Colombia	unknown	FDA-SRL	Basil	SAMN05414605	SRR8268529
CFSAN051522	ESC1019	2014	Mexico	unknown	PRL-SW	Basil	SAMN05414606	SRR8268526
CFSAN051523	ESC1020	2014	USA	PA	SRL	2 blocks of havarti cheese made from raw milk	SAMN05414607	SRR8268527
CFSAN051524	ESC1022	2014	USA	WA	PRL-NW	Clover Sprouts in clear plastic bag with zip tie	SAMN05414608	SRR8268524
CFSAN051525	ESC1087	2014	USA	WA	PRL-NW	Red Romaine Baby Head Lettuce	SAMN05414609	SRR8268525
CFSAN051526	ESC1091	2014	France	unknown		ROQUEFORT PAILLON CHEESE	SAMN05414610	SRR8268522
CFSAN051527	ESC1093	2014	France	unknown		ROQUEFORT PAILLON CHEESE	SAMN05414611	SRR8268523
CFSAN051528	ESC1098	2014	Mexico	unknown	SRL	FRESH THAI BASIL	SAMN05414612	SRR8268520
CFSAN051529	ESC1144	2014	France	unknown	DEN	OSSAU IRATY CHEESE	SAMN05414613	SRR8268521
CFSAN051530	ESC1146	2014	France	unknown	PRL-SW	VALLEE D'ASPE GOAT'S MILK CHEESE	SAMN05414614	SRR8268533
CFSAN051531	ESC1147	2014	France	unknown	ARL	ROQUEFORT CHEESE	SAMN05414615	SRR8268534
CFSAN051532	ESC1149	2014	U.K.	unknown	DEN	KATHERINE CHEESE	SAMN05414616	SRR8268531
CFSAN051533	ESC1151	2014	France	unknown	PRL-NW	ROQUEFORT CHEESE	SAMN05414617	SRR8268532
CFSAN051534	ESC1154	2014	USA	NY	ARL	Hillcrest Dairy brand raw milk cheddar cheese packaged in vacuum-packed plastic	SAMN10505406	SRR8268530
CFSAN051535	ESC1101	2014	France	unknown	ARL	SOCIETE ROQUEFORT 10 SLICES 100G	SAMN05414618	SRR3931156
CFSAN051536	ESC1102	2014	Mexico	unknown	ARL	CILANTRO(CORIANDER), FRESH	SAMN05414619	SRR3931157
CFSAN051537	ESC1103	2014	France	unknown	ARL	ROQUEFORT SLICE CHEESE	SAMN05414620	SRR3931158
CFSAN051538	ESC1104	2014	USA	PA	SRL	Bulk unground oats used as an ingredient in animal feeds. No packaging.	SAMN05414621	SRR3931160
CFSAN051539	ESC1105	2014	USA	OH	SRL	Romaine Lettuce	SAMN05414622	SRR3931161
CFSAN051540	ESC1108	2014	Mexico	unknown	ARL	441 BX CORIANDER	SAMN05414623	SRR3931162
CFSAN051541	ESC1110	2014	USA	OR	PRL-NW	Romaine Lettuce	SAMN05414624	SRR3931164
CFSAN051542	ESC1113	2014	USA	MN	ARL	Blue cheese in wax	SAMN05414625	SRR3931165
CFSAN051543	ESC1115	2014	France	unknown	ARL	ROQUEFORT AOP CHEESE	SAMN05414626	SRR3931166
CFSAN051544	ESC0972	2013	USA	unknown	Northland Labs	Curley Parsley	SAMN05414627	SRR3931167
CFSAN051545	7154	2013	USA	unknown	Northland Labs	Cilantro	SAMN05414628	SRR3931168
CFSAN051546	81780-19	2010	USA	unknown	IEH	romaine lettuce	SAMN05414629	SRR3931169
CFSAN051547	81849-61	2010	USA	unknown	IEH	spinach	SAMN05414630	SRR3931170
CFSAN051548	81869-25	2010	USA	unknown	IEH	romaine lettuce	SAMN05414631	SRR3931172
CFSAN051549	300657-01	2011	USA	unknown	IEH	spinach	SAMN05414632	SRR3931173
CFSAN051550	300689-42	2011	USA	unknown	IEH	spinach	SAMN05414633	SRR3931174
CFSAN051551	300699-42 E2	2011	USA	unknown	IEH	spinach	SAMN05414634	SRR3931175
CFSAN051552	300695-5	2011	USA	unknown	IEH	spinach	SAMN05414635	SRR3931176
CFSAN051553	300703-03d	2011	USA	unknown	IEH	spinach	SAMN05414636	SRR3931177
CFSAN051554	300833-46	2012	USA	unknown	IEH	Organic Baby Spinach	SAMN05414637	SRR3931178
CFSAN051555	300858-10	2012	USA	WA	IEH	Romaine lettuce	SAMN05414638	SRR3931179
CFSAN051556	300868-485	2012	USA	unknown	IEH	baby spinach	SAMN05414639	SRR3931180
CFSAN051557	300879-14c	2013	USA	unknown	IEH	sprouts (mung bean?)	SAMN10359114	SRR8145544
CFSAN051773	16FMFA000366	2016	USA	MI		Spinach	SAMN10359115	SRR8145545
CFSAN053329	ESC0997	2013	USA	CA	Northland Labs	Cilantro	SAMN10359116	SRR8145542
CFSAN053330	ESC1000	2013	USA	GA	Northland Labs	Cilantro	SAMN10359117	SRR8145543
CFSAN053333	ESC1004	2013	USA	IL	Northland Labs	Italian Parsely, loose, organic	SAMN10359118	SRR8145540
CFSAN053334	ESC1005	2013	USA	CA	Northland Labs	Basil	SAMN10359119	SRR8145541
CFSAN053335	ESC1011	2014	USA	CA	FDA SAN-DO	spinach	SAMN10359120	SRR8145538
CFSAN053336	ESC1094	2014	USA	WI	ARL	raw goat aged cheddar cheese	SAMN10359121	SRR8145539
CFSAN053337	ESC1096	2014	USA	KY	SRL	animal feed	SAMN10359122	SRR8145536
CFSAN053338	ESC0974	2013	USA	CA	Northland Labs	Cilantro	SAMN10359123	SRR8145537
CFSAN053339	ESC0978	2013	USA	TX	Northland Labs	Flat Parsley	SAMN10359124	SRR8145533
CFSAN053340	ESC0950	2013	Colombia	IL	Northland Labs	Basil	SAMN10359125	SRR8145534
CFSAN053341	ESC0951	2013	USA	CA	Northland Labs	curley parsley	SAMN10359126	SRR8145531
CFSAN053342	7748	2008	USA	unknown	IEH	spinach	SAMN10359127	SRR8145532
CFSAN053343	7752	2008	USA	unknown	IEH	spinach	SAMN10359128	SRR8145529
CFSAN053344	8171	2010	USA	unknown	IEH	organic spinach	SAMN10359129	SRR8145530
CFSAN053345	A045	2011	USA	unknown	IEH	Almond	SAMN10359130	SRR8145527
CFSAN053346	85306-03	2012	USA	unknown	IEH	Flour	SAMN10359131	SRR8145528
CFSAN053347	300829-16A	2012	USA	CA	IEH	Leafy Greens	SAMN10359132	SRR8145535
CFSAN056111	16FMFA000674a	2016	USA	MI	environmental/food/other	spinach	SAMN05944900	SRR4774907
CFSAN056112	16FMFA000674b	2016	USA	MI	environmental/food/other	spinach	SAMN05944899	SRR4774906
CFSAN056113	16FMFA000675	2016	USA	MI	environmental/food/other	spinach	SAMN05944930	SRR4774908
FDA00009425	FDA00009425	2015-07-29	USA	OR	FDA Field - PRL-NW (FNW)	Kale	SAMN04443376	SRR3133016
FDA00009731	FDA00009731	2015-12-08	Mexico		FDA	Thai Pepper	SAMN04335456	SRR3143692
FDA00009839	FDA00009839	2009	USA	OH	FDA Field - DEN (FDN)	Bulk Flour	SAMN04490950	SRR3173803
FDA00009866	FDA00009866	2016-02-03	USA	MO	FDA Field - PRL-NW (FNW)	pizza dough dry mix	SAMN04482456	SRR3173790
FDA00009867	FDA00009867	2016-02-03	USA	MO	FDA Field - PRL-NW (FNW)	pizza dough dry mix	SAMN04482457	SRR3173791
FDA00010253	FDA00010253	2016-04-12	USA	CO	FDA Field - PRL-NW (FNW)	All-Purpose Wheat Flour	SAMN05215988	SRR3657284
FDA00010254	FDA00010254	2016-04-12	USA	CO	FDA Field - PRL-NW (FNW)	All-Purpose Wheat Flour	SAMN05215989	SRR3657297
FDA00010255	FDA00010255	2016-04-12	USA	CO	FDA Field - PRL-NW (FNW)	All-Purpose Wheat Flour	SAMN05215990	SRR3657298
FDA00010256	FDA00010256	2016-04-12	USA	CO	FDA Field - PRL-NW (FNW)	All-Purpose Wheat Flour	SAMN05215991	SRR3657299
FDA00010257	FDA00010257	2016-04-12	USA	CO	FDA Field - PRL-NW (FNW)	All-Purpose Wheat Flour	SAMN05215992	SRR3657300
FDA00010258	FDA00010258	2016-04-12	USA	CO	FDA Field - PRL-NW (FNW)	All-Purpose Wheat Flour	SAMN05215993	SRR3657301
FDA00010259	FDA00010259	2016-04-12	USA	CO	FDA Field - PRL-NW (FNW)	All-Purpose Wheat Flour	SAMN05215994	SRR3657302
FDA00010276	FDA00010276	2016-06-02	USA	unknown		All-Purpose Flour	SAMN05245391	SRR3747656
FDA00010277	FDA00010277	2016-06-02	USA	unknown		All-Purpose Flour	SAMN05245392	SRR3747657
FDA00010278	FDA00010278	2016-06-02	USA	unknown		All-Purpose Flour	SAMN05245393	SRR3747658
FDA00010279	FDA00010279	2016-06-02	USA	unknown		All-Purpose Flour	SAMN05245394	SRR3747659
FDA00010280	FDA00010280	2016-06-02	USA	unknown		All-Purpose Flour	SAMN05245395	SRR3747660
FDA00010281	FDA00010281	2016-06-02	USA	unknown		All-Purpose Flour	SAMN05245396	SRR3747661
FDA00010282	FDA00010282	2016-06-02	USA	unknown		All-Purpose Flour	SAMN05245618	SRR3747662
FDA00010283	FDA00010283	2016-06-02	USA	unknown		All-Purpose Flour	SAMN05245621	SRR3747677
FDA00010284	FDA00010284	2016-06-02	USA	unknown		All-Purpose Flour	SAMN05245624	SRR3747663
FDA00010285	FDA00010285	2016-06-02	USA	unknown		All-Purpose Flour	SAMN05245744	SRR3747664
FDA00010296	FDA00010296	2016-06-06	USA	MI	FDA Field - PRL-NW (FNW)	Unbleached White Flour	SAMN05289759	SRR3713425
FDA00010297	FDA00010297	2016-06-06	USA	MI	FDA Field - PRL-NW (FNW)	Unbleached White Flour	SAMN05289761	SRR3713426
FDA00010298	FDA00010298	2016-06-06	USA	MI	FDA Field - PRL-NW (FNW)	Unbleached White Flour	SAMN05289763	SRR3713427
FDA00010299	FDA00010299	2016-06-06	USA	MI	FDA Field - PRL-NW (FNW)	Unbleached White Flour	SAMN05289764	SRR3713429
FDA00010300	FDA00010300	2016-06-06	USA	MI	FDA Field - PRL-NW (FNW)	Unbleached White Flour	SAMN05289767	SRR3713430
FDA00010301	FDA00010301	2016-06-06	USA	MI	FDA Field - PRL-NW (FNW)	Unbleached White Flour	SAMN05289769	SRR3713431
FDA00010302	FDA00010302	2016-06-06	USA	MI	FDA Field - PRL-NW (FNW)	Unbleached White Flour	SAMN05289771	SRR3713432
FDA00010303	FDA00010303	2016-06-06	USA	MI	FDA Field - PRL-NW (FNW)	Unbleached White Flour	SAMN05289773	SRR3713433
FDA00010304	FDA00010304	2016-06-06	USA	MI	FDA Field - PRL-NW (FNW)	Unbleached White Flour	SAMN05289774	SRR3713434
FDA00010305	FDA00010305	2016-06-06	USA	MI	FDA Field - PRL-NW (FNW)	Unbleached White Flour	SAMN05289776	SRR3713435
FDA00010306	FDA00010306	2016-06-06	USA	MI	FDA Field - PRL-NW (FNW)	Unbleached White Flour	SAMN05289777	SRR3713436
FDA00010307	FDA00010307	2016-06-06	USA	MI	FDA Field - PRL-NW (FNW)	Unbleached White Flour	SAMN05289778	SRR3713563
FDA00010308	FDA00010308	2016-06-06	USA	MI	FDA Field - PRL-NW (FNW)	Unbleached White Flour	SAMN05289779	SRR3713437
FDA00010309	FDA00010309	2016-06-06	USA	MI	FDA Field - PRL-NW (FNW)	Unbleached White Flour	SAMN05289780	SRR3713438
FDA00010310	FDA00010310	2016-06-06	USA	MI	FDA Field - PRL-NW (FNW)	Unbleached White Flour	SAMN05289781	SRR3713439
FDA00010369	FDA00010369	2016-06-20	USA	OK		Enriched White Flour	SAMN05294031	SRR3743154
FDA00010370	FDA00010370	2016-06-20	USA	OK		Enriched White Flour	SAMN05294032	SRR3743156
FDA00010371	FDA00010371	2016-06-20	USA	OK		Enriched White Flour	SAMN05294033	SRR3743157
FDA00010372	FDA00010372	2016-06-20	USA	OK		Enriched White Flour	SAMN05294034	SRR3743158
FDA00010373	FDA00010373	2016-06-20	USA	OK		Enriched White Flour	SAMN05294035	SRR3743159
FDA00010428	FDA00010428	2016-07-12	USA	MO		Flour	SAMN05425822	SRR3938684
FDA00010429	FDA00010429	2016-07-12	USA	MO		Flour	SAMN05425823	SRR3938670
FDA00010430	FDA00010430	2016-07-12	USA	MO		Flour	SAMN05425824	SRR3938671
FDA00010431	FDA00010431	2016-07-12	USA	MO		Flour	SAMN05425825	SRR3938685
FDA00010432	FDA00010432	2016-07-12	USA	MO		Flour	SAMN05425826	SRR3938732
FDA00010457	FDA00010457	2016-07-18	USA	MO		Flour	SAMN05427778	SRR3952218
FDA00010882	FDA00010882	2016	USA	CA	FDA	Fresh Kale	SAMN05956208	SRR4875326
FDA00010883	FDA00010883	2016	USA	CA	FDA	Fresh Kale	SAMN05956207	SRR4875346
FDA00010884	FDA00010884	2016	USA	CA	FDA	Fresh Kale	SAMN05956182	SRR4875327
FDA00010885	FDA00010885	2016	USA	CA	FDA	Fresh Kale	SAMN05956181	SRR4875325
FDA00011218	FDA00011218	2017-01-12	Mexico	unknown	FDA	Fresh Persian Cucumbers	SAMN06246906	SRR5209206
FDA00011331	FDA00011331	2017-02-08	Dominican Republic	unknown	FDA	Habanero pepper	SAMN06473403	SRR5333109
FDA00011332	FDA00011332	2017-02-08	Dominican Republic	unknown	FDA	Habanero pepper	SAMN06473402	SRR5333107
FDA00011519	FDA00011519	2017-03-28	USA	KY	FDA	Creamy soy nut butter	SAMN06689638	SRR5438705
FDA00011520	FDA00011520	2017-03-28	USA	KY	FDA	Creamy soy nut butter	SAMN06689637	SRR5438701
FNW19O28	FDA00011815	2017-04-05	Canada	NA	environmental/food/other	wheat flour	SAMN07169126	SRR5656412
FNW19O29	FDA00011816	2017-04-05	Canada	NA	environmental/food/other	wheat flour	SAMN07169125	SRR5647036
FNW19O30	FDA00011817	2017-04-05	Canada	NA	environmental/food/other	wheat flour	SAMN07169124	SRR5811617
FNW19O31	FDA00011818	2017-04-05	Canada	NA	environmental/food/other	wheat flour	SAMN07169137	SRR5817805
FNW19O32	FDA00011819	2017-04-05	Canada	NA	environmental/food/other	wheat flour	SAMN07169136	SRR5656411
FNW19O33	FDA00011820	2017-04-05	Canada	NA	environmental/food/other	wheat flour	SAMN07169135	SRR5811618
FNW19O34	FDA00011821	2017-04-05	Canada	NA	environmental/food/other	wheat flour	SAMN07169134	SRR5647032
FNW19O35	FDA00011822	2017-04-05	Canada	NA	environmental/food/other	wheat flour	SAMN07169133	SRR5656405
FNW19O36	FDA00011823	2017-04-05	Canada	NA	environmental/food/other	wheat flour	SAMN07169132	SRR5647031
FNW19O37	FDA00011824	2017-04-05	Canada	NA	environmental/food/other	wheat flour	SAMN07169131	SRR5811616
FNW19O38	FDA00011825	2017-04-05	Canada	NA	environmental/food/other	wheat flour	SAMN07169130	SRR5647034
FNW19O39	FDA00011826	2017-04-05	Canada	NA	environmental/food/other	wheat flour	SAMN07169129	SRR5667287
FNW19O40	FDA00011827	2017-04-05	Canada	NA	environmental/food/other	wheat flour	SAMN07169128	SRR5811614
FNW19O41	FDA00011828	2017-04-05	Canada	NA	environmental/food/other	wheat flour	SAMN07169127	SRR5647033
CFSAN045074	IEH-NGS-ECO-00070	2014-09-03	USA	CA	IEH	spinach	SAMN04422315	SRR3131269
CFSAN045078	IEH-NGS-ECO-00074	2014-09-17	USA	CA	IEH	spinach	SAMN04422319	SRR3133000
CFSAN045079	IEH-NGS-ECO-00075	2014-09-17	USA	CA	IEH	kale	SAMN04422320	SRR3133001
CFSAN045080	IEH-NGS-ECO-00076	2014-09-17	USA	CA	IEH	spinach	SAMN04422321	SRR3133002
CFSAN045084	IEH-NGS-ECO-00080	2014-09-30	USA	CA	IEH	Romaine Lettuce	SAMN04422325	SRR3133006
CFSAN045086	IEH-NGS-ECO-00082	2014-09-30	USA	CA	IEH	Romaine Lettuce	SAMN04422327	SRR3133008
CFSAN045087	IEH-NGS-ECO-00083	2014-10-03	USA	CA	IEH	Leafy Greens	SAMN04422328	SRR3133009
CFSAN045088	IEH-NGS-ECO-00084	2014-10-03	USA	CA	IEH	Leafy Greens	SAMN04422329	SRR3133010
CFSAN045089	IEH-NGS-ECO-00085	2014-10-03	USA	CA	IEH	Leafy Greens	SAMN04422330	SRR3131243
CFSAN045090	IEH-NGS-ECO-00086	2014-10-03	USA	CA	IEH	Leafy Greens	SAMN04422331	SRR3131244
CFSAN045091	IEH-NGS-ECO-00087	2014-10-03	USA	CA	IEH	Leafy Greens	SAMN04422332	SRR3131245
CFSAN045092	IEH-NGS-ECO-00088	2014-10-03	USA	CA	IEH	Leafy Greens	SAMN04422333	SRR3131246
CFSAN045093	IEH-NGS-ECO-00089	2014-10-03	USA	CA	IEH	Leafy Greens	SAMN04422334	SRR3131247
CFSAN045094	IEH-NGS-ECO-00090	2014-10-03	USA	CA	IEH	Leafy Greens	SAMN04422335	SRR3131248
CFSAN045095	IEH-NGS-ECO-00091	2014-10-03	USA	CA	IEH	Leafy Greens	SAMN04422336	SRR3131249
CFSAN045097	IEH-NGS-ECO-00093	2014-10-04	USA	CA	IEH	Leafy Greens	SAMN04422338	SRR3131251
CFSAN045098	IEH-NGS-ECO-00094	2014-10-03	USA	CA	IEH	Leafy Greens	SAMN04422339	SRR3131252
CFSAN045099	IEH-NGS-ECO-00095	2014-10-03	USA	CA	IEH	Leafy Greens	SAMN04422340	SRR3131253
CFSAN045100	IEH-NGS-ECO-00096	2014-10-03	USA	CA	IEH	Leafy Greens	SAMN04422341	SRR3131254
CFSAN045101	IEH-NGS-ECO-00097	2014-10-03	USA	CA	IEH	Leafy Greens	SAMN04422342	SRR3131255
CFSAN045102	IEH-NGS-ECO-00098	2014-10-04	USA	CA	IEH	Leafy Greens	SAMN04422343	SRR3131256
CFSAN045103	IEH-NGS-ECO-00099	2014-10-03	USA	CA	IEH	Leafy Greens	SAMN04422344	SRR3131257
CFSAN045104	IEH-NGS-ECO-00100	2014-10-03	USA	CA	IEH	Leafy Greens	SAMN04422345	SRR3131258
CFSAN045105	IEH-NGS-ECO-00101	2014-10-03	USA	CA	IEH	Leafy Greens	SAMN04422346	SRR3131259
CFSAN045107	IEH-NGS-ECO-00103	2014-10-17	USA	CA	IEH	Lettuce	SAMN04422349	SRR3131261
CFSAN045109	IEH-NGS-ECO-00105	2014-10-03	USA	CA	IEH	Romaine Lettuce	SAMN04422351	SRR3131263
CFSAN045111	IEH-NGS-ECO-00107	2014-10-23	USA	AZ	IEH	Spinach	SAMN04422353	SRR3131265
CFSAN045112	IEH-NGS-ECO-00108	2014-10-28	USA	CA	IEH	Romaine Lettuce	SAMN04422354	SRR3131266
CFSAN045113	IEH-NGS-ECO-00109	2014-10-29	USA	KY	IEH	Romaine Lettuce	SAMN04422355	SRR3134831
CFSAN045114	IEH-NGS-ECO-00110	2014-10-31	USA	CA	IEH	Kale	SAMN04422356	SRR3134834
CFSAN045115	IEH-NGS-ECO-00111	2014-10-31	USA	CA	IEH	Romaine Lettuce	SAMN04422357	SRR3134836
CFSAN045127	IEH-NGS-ECO-00123	2014-11-14	USA	AZ	IEH	Leafy Greens	SAMN04422369	SRR3134839
CFSAN045128	IEH-NGS-ECO-00124	2014-11-18	USA	AZ	IEH	Cilantro	SAMN04422370	SRR3134840
CFSAN045129	IEH-NGS-ECO-00125	2014-11-18	USA	AZ	IEH	leafy greens	SAMN04422371	SRR3134842
CFSAN045208	IEH-NGS-ECO-00204	2014-12-16	USA	AZ	IEH	Kale	SAMN04429913	SRR3136876
CFSAN045209	IEH-NGS-ECO-00205	2014-12-17	USA	CA	IEH	Brussels Sprouts	SAMN04429914	SRR3136877
CFSAN045210	IEH-NGS-ECO-00206	2014-12-17	USA	CA	IEH	Brussels Sprouts	SAMN04429915	SRR3136878
CFSAN045212	IEH-NGS-ECO-00208	2015-01-22	USA	NE	IEH	Flour	SAMN04429917	SRR3136880
CFSAN045213	IEH-NGS-ECO-00209	2015-01-22	USA	NE	IEH	Flour	SAMN04429918	SRR3136882
CFSAN045214	IEH-NGS-ECO-00210	2015-01-22	USA	NE	IEH	Flour	SAMN04429919	SRR3136883
CFSAN045215	IEH-NGS-ECO-00211	2015-01-22	USA	NE	IEH	Flour	SAMN04429920	SRR3136884
CFSAN045216	IEH-NGS-ECO-00212	2015-01-22	USA	NE	IEH	Flour	SAMN04429921	SRR3136885
CFSAN045217	IEH-NGS-ECO-00213	2015-01-22	USA	NE	IEH	Flour	SAMN04429922	SRR3146539
CFSAN045218	IEH-NGS-ECO-00214	2015-01-22	USA	NE	IEH	Flour	SAMN04429923	SRR3146543
CFSAN045219	IEH-NGS-ECO-00215	2015-01-27	USA	CO	IEH	Flour	SAMN04429924	SRR3146544
CFSAN045225	IEH-NGS-ECO-00221	2015-02-03	USA	AZ	IEH	Lettuce	SAMN04429930	SRR3146551
CFSAN045226	IEH-NGS-ECO-00222	2015-02-04	USA	AZ	IEH	Spinach	SAMN04429931	SRR3146552
CFSAN045227	IEH-NGS-ECO-00223	2015-03-04	USA	WA	IEH	Environmental	SAMN04429932	SRR3146553
CFSAN045228	IEH-NGS-ECO-00224	2015-03-04	USA	WA	IEH	Environmental	SAMN04429933	SRR3146558
CFSAN045229	IEH-NGS-ECO-00225	2015-02-16	USA	AZ	IEH	Spinach	SAMN04429934	SRR3146559
CFSAN045230	IEH-NGS-ECO-00226	2015-02-16	USA	AZ	IEH	Romaine Lettuce	SAMN04429935	SRR3146560
CFSAN045231	IEH-NGS-ECO-00227	2015-02-16	USA	AZ	IEH	Romaine Lettuce	SAMN04429936	SRR3146561
CFSAN045232	IEH-NGS-ECO-00228	2015-02-16	USA	AZ	IEH	Spinach	SAMN04429937	SRR3146562
CFSAN045233	IEH-NGS-ECO-00229	2015-02-18	USA	AZ	IEH	Spinach	SAMN04429938	SRR3146563
CFSAN045234	IEH-NGS-ECO-00230	2015-02-16	USA	AZ	IEH	Spinach	SAMN04429939	SRR3146564
CFSAN045235	IEH-NGS-ECO-00231	2015-02-17	USA	CA	IEH	Leafy Greens	SAMN04429940	SRR3146565
CFSAN045236	IEH-NGS-ECO-00232	2015-02-17	USA	CA	IEH	Romaine Lettuce	SAMN04429941	SRR3146566
CFSAN045237	IEH-NGS-ECO-00233	2015-02-18	USA	AZ	IEH	Spinach	SAMN04429942	SRR3146567
CFSAN045238	IEH-NGS-ECO-00234	2015-02-18	USA	AZ	IEH	Leafy Greens	SAMN04429943	SRR3146568
CFSAN045239	IEH-NGS-ECO-00235	2015-02-20	USA	AZ	IEH	Spinach	SAMN04429944	SRR3146569
CFSAN045240	IEH-NGS-ECO-00236	2015-02-20	USA	AZ	IEH	Spinach	SAMN04429945	SRR3146570
MDP	stx -
ORA labs
IEH
