# Supplementary material for: Virulence gene profiles and phylogeny of Shiga toxin-positive Escherichia coli strains isolated from FDA regulated foods during 2010-2017
Source: PLoS One. 2019 Apr 1;14(4):e0214620. doi: 10.1371/journal.pone.0214620 (PMC6443163; doi:10.1371/journal.pone.0214620)
Supplement: S2 Table — (XLSX) [file pone.0214620.s002.xlsx]

## Sheet: Sheet1
S2 Table . E. coli virulence genes tested by in silico virulence typing.
Virulence Genes	Description	Present in E. coli pathotype
iss	Increased serum survival	APEC, UPEC
tsh	Serine protease autotransporters of Enterobacteriaceae	APEC, UPEC
nfaE	Diffuse adherence fibrillar adhesin gene	DAEC
aafA	AAF/II major fimbrial subunit	EAEC
aafB	AAF/II minor adhesin. Enterobacteria AfaD invasin protein	EAEC
aafC	Usher, AAF/II assembly unit	EAEC
aafD	Chaperone, AAF/II assembly unit	EAEC
aaiC	secreted protein	EAEC
aap	Dispersin	EAEC
aar	AggR-activated regulator	EAEC
aatA	Dispersin transporter protein	EAEC
agg3A	AAF/III major fimbrial subunit	EAEC
agg3B	AAF/III minor adhesin. Enterobacteria AfaD invasin protein	EAEC
agg3C	Usher, AAF/III assembly unit	EAEC
agg3D	Chaperone, AAF/III assembly unit	EAEC
agg4A	AAF/IV major fimbrial subunit	EAEC
agg4B	AAF/III minor adhesin. Enterobacteria AfaD invasin protein	EAEC
agg4C	Usher, AAF/III assembly unit	EAEC
agg4D	Chaperone, AAF/III assembly unit	EAEC
agg5A	AAF/III major fimbrial subunit	EAEC
aggA	AAF/I major fimbrial subunit	EAEC
aggB	AAF/I minor adhesin. Enterobacteria AfaD invasin protein	EAEC
aggC	Usher, AAF/I assembly unit	EAEC
aggD	Chaperone, AAF/I assembly unit	EAEC
aggR	AraC transcriptional activator	EAEC
air	adhesin	EAEC
astA	Heat-stable enterotoxin 1	EAEC, STEC, EPEC
capU	Hexosyltransferase homolog	EAEC
eilA	HilA-like regulator	EAEC
ORF3	AggR-dependent genes	EAEC
ORF4	AggR-dependent genes	EAEC
pet	Autotransporter enterotoxin	EAEC
sepA	Serine protease autotransporters of Enterobacteriaceae	EAEC
sigA	Serine protease autotransporters of Enterobacteriaceae	EAEC
bfpA	Major subunit of bundle-forming pili	EPEC
cif	Type III secreted effector	EPEC
espC	Serine protease autotransporters of Enterobacteriaceae	EPEC
perA	EPEC adherence factor	EPEC
α-hlyA	alpha-hemolysin in plasmid pEO5 (O26 EPEC)	EPEC
lngA	Longus type IV pilus	ETEC
cfa_c	Colonization factor antigen I	ETEC
cofA	Longus type IV pilus subunit	ETEC
eatA	immunogenic secreted serine protease	ETEC
K88ab	K88/F4 protein subunit	ETEC
ltcA	Heat-labile enterotoxin A subunit	ETEC
sta1	Heat-stabile enterotoxin ST-Ia	ETEC
stb	Heat-stabile enterotoxin II	ETEC
ipaD	Invasion plasmid antigen	EIEC
ipaH9.8	Type III secretion system effector ipaH7.8, E3 ubiquitin ligase	EIEC
virF	VirF transcriptional activator	EIEC
prfB	P-related fimbrial regulatory gene	Most E. coli
ehxA	Enterohemolysin	STEC
espI	Serine protease autotransporters of Enterobacteriaceae	STEC
espK	Type III secretion system	STEC
espP	Putative exoprotein precursor	STEC
etpD	Type II secretion protein	STEC
iha	Adherence protein	STEC
katP	Plasmid-encoded catalase peroxidase	STEC
lpfA	Long polar fimbriae	STEC
pssA	Protease secreted by Shiga toxin-producing E. coli (STEC)	STEC
saa	STEC autoagglutinating adhesin	STEC
sab	autotransporter of locus of enterocyte effacement-negative shiga-toxigenic	STEC
stx1A	Shiga-like toxin 1 A-subunit	STEC
stx1B	Shiga-like toxin 1 B-subunit	STEC
stx2A	Shiga toxin 2 subunit A	STEC
stx2B	Shiga toxin 2 subunit B	STEC
subA	Subtilase toxin subunit	STEC
toxB	Toxin B	STEC
eae	Intimin	STEC, EPEC
efa1	factor for adherence	STEC, EPEC
espA	Type III secretion system	STEC, EPEC
espB	Secreted protein B	STEC, EPEC
espF	Type III secretion system	STEC, EPEC
espJ	Prophage-encoded type III secretion system effector	STEC, EPEC
f17A	Subunit A of F17 fimbrial protein	STEC, EPEC
f17G	Adhesin subunit of F17 fimbriae	STEC, EPEC
nleA	Non-LEE-encoded effector A	STEC, EPEC
nleB	Non-LEE-encoded effector B	STEC, EPEC
nleC	Non-LEE-encoded effector C	STEC, EPEC
tccP	Tir cytoskeleton coupling protein	STEC, EPEC
tir	Translocated intimin receptor protein	STEC, EPEC
cnf1	Cytotoxic necrotizing factor	UPEC
ireA	Siderophore receptor	UPEC
iroN	Enterobactin siderophore receptor protein	UPEC
mchB	Microcin H47 part of colicin H	UPEC
mchC	MchC protein	UPEC
mchF	ABC transporter protein MchF	UPEC
mcmA	Microcin M part of colicin H	UPEC
sat	Serine protease autotransporters of Enterobacteriaceae	UPEC
senB	Plasmid-encoded enterotoxin	UPEC
sfaS	S-fimbrial minor subunit	UPEC
vat	vacuolating autotransporter toxin	UPEC
pic	Serine protease autotransporters of Enterobacteriaceae	UPEC, EAEC
