# Supplementary material for: Virulence gene profiles and phylogeny of Shiga toxin-positive Escherichia coli strains isolated from FDA regulated foods during 2010-2017
Source: PLoS One. 2019 Apr 1;14(4):e0214620. doi: 10.1371/journal.pone.0214620 (PMC6443163; doi:10.1371/journal.pone.0214620)
Supplement: S3 Table — (XLSX) [file pone.0214620.s003.xlsx]

## Sheet: virulome
S3 Table . in silico characterization of STECs for presence of virulence genes and serotype.																																						other virulence genes
			Chromosome-borne																								Plasmid-borne
strains	ST	serotype	stx1 type	stx2 type	eae type	espA	espB	espJ	espK	gad	iha	iss	astA	nleA	nleB	nleC	tir	pssA	air	sta1	tccP	cif	lpfA	espF	espI	efa1	ehxA	espP	etpD	toxB	katP	subA	saa	sab				mchB	mchC	mchF	mcmA	pic	picU	senB	sepA	stb	vat	aatA	vat
CFSAN041120	10	O2:H27	-	a	-	-	-	-	-	-	-	-	+	-	-	-	-	+	+	+	-	-	-	-	-	-	+	-	-	-	-	-	-	-				-	-	-	-	-	-	-	-	-	-	-	-
CFSAN051538	10	Ounk:H32	a	-	-	-	-	-	-	+	-	+	+	-	-	-	-	+	+	+	-	-	-	-	-	-	-	+	-	-	-	-	-	-				-	-	-	-	-	-	-	-	-	-	-	-
CFSAN046715	11	O157:H7	-	a	gamma-1	+	+	+	+	+	+	+	+	+	+	+	+	+	+	-	+	-	-	-	-	-	+	+	+	+	+	-	-	-				-	-	-	-	-	-	-	-	-	-	-	-
CFSAN046720	11	O157:H7	-	a	gamma-1	+	+	+	+	+	+	+	+	+	+	+	+	+	+	-	+	-	-	-	-	-	+	+	+	+	+	-	-	-				-	-	-	-	-	-	-	-	-	-	-	-
FDA00009839	11	O157:H7	-	a	gamma-1	+	+	+	+	+	+	+	+	+	+	+	+	+	+	-	+	-	-	-	-	-	+	+	+	-	+	-	-	-				-	-	-	-	-	-	-	-	-	-	-	-
CFSAN053336	16	O111:H8	a	-	theta-2	+	-	+	+	+	+	+	+	+	+	+	+	+	+	-	+	+	+	-	-	+	+	-	-	-	-	-	-	-				-	-	-	-	-	-	-	-	-	-	-	-
CFSAN053346	16	O111:H8	a	a	theta-2	+	-	+	+	+	+	-	+	+	+	+	+	+	+	-	+	+	+	-	-	+	+	-	-	-	-	-	-	-				-	-	-	-	-	-	-	-	-	-	-	-
FDA00010429	17	O103:H2	a	-	epsilon	+	+	+	+	-	+	+	-	+	+	+	+	+	+	-	+	+	-	+	-	+	+	-	+	-	-	-	-	-				-	-	-	-	-	-	-	-	-	-	-	-
IEH-NGS-ECO-00075	17	O103:H2	a	-	epsilon	+	+	+	+	-	+	+	-	+	+	-	+	+	+	-	+	+	-	+	-	+	+	+	-	+	-	-	-	-				-	-	-	-	-	-	-	-	-	-	-	-
CFSAN046724	21	O26:H11	a	-	beta-1	+	+	+	+	+	-	+	+	+	+	+	+	+	+	-	+	+	+	+	-	+	+	+	-	-	+	-	-	-				-	-	-	-	-	-	-	-	-	-	-	-
CFSAN046724	21	O26:H11	a	-	beta-1	+	+	+	+	+	-	+	+	+	+	+	+	+	+	-	+	+	+	+	-	-	+	-	-	-	+	-	-	-				-	-	-	-	-	-	-	-	-	-	-	-
CFSAN053342	21	O103:H11	a	-	beta-1	+	+	+	+	+	+	+	+	+	+	+	+	+	+	-	-	+	+	+	-	+	+	+	-	+	+	-	-	-				-	-	-	-	-	-	-	-	-	-	-	-
CFSAN053343	21	O26:H11	a	-	beta-1	+	+	+	+	+	-	+	+	+	+	+	+	+	+	-	+	+	+	+	-	+	+	+	-	+	+	-	-	-				-	-	-	-	-	-	-	-	-	-	-	-
CFSAN053345	21	O26:H11	a	-	beta-1	+	+	+	+	+	-	+	+	+	+	+	+	+	+	-	+	+	+	+	-	+	+	+	-	+	+	-	-	-				-	-	-	-	-	-	-	-	-	-	-	-
FDA00010430	21	O26:H11	a	-	beta-1	+	+	+	+	+	-	+	+	+	+	+	+	+	+	-	+	+	+	+	-	+	-	+	-	-	+	-	-	-				-	-	-	-	-	-	-	-	-	-	-	-
IEH-NGS-ECO-00076	21	O26:H11	a	-	beta-1	+	+	+	+	-	-	+	-	+	+	+	+	+	+	-	+	+	+	+	-	+	+	+	-	+	+	-	-	-				-	-	-	-	-	-	-	-	-	-	-	-
IEH-NGS-ECO-00213	21	O26:H11	a	-	beta-1	+	+	+	+	-	-	+	+	+	+	-	+	+	+	-	+	+	+	-	-	+	+	+	-	+	-	-	-	-				-	-	-	-	-	-	-	-	-	-	-	-
IEH-NGS-ECO-00227	25	O128ac:H2	c	-	-	-	-	-	-	-	+	+	-	-	-	-	-	+	+	-	-	-	+	-	-	-	-	-	-	-	-	+	-	+				+	+	+	-	-	-	-	-	-	-	-	-
IEH-NGS-ECO-00125	29	Ounk:H11	-	a	beta-1	+	+	+	+	-	+	+	+	+	+	+	+	+	+	-	+	+	+	-	+	-	+	+	-	-	-	-	-	-				-	-	-	-	-	-	-	-	-	-	-	-
IEH-NGS-ECO-00224	32	O145:H28	a	d	gamma-1	+	+	+	+	+	+	+	+	+	+	-	+	+	+	-	+	+	-	-	-	-	+	+	-	+	+	-	-	-				-	-	-	-	-	-	-	-	-	-	-	-
CFSAN051773	33	O91:H14	a	d	-	-	-	-	-	-	+	+	-	-	-	-	-	+	+	-	-	-	+	-	-	-	+	-	-	-	-	+	+	+				-	-	-	-	-	-	-	-	-	-	-	-
CFSAN053344	33	O91:H14	a	d	-	-	-	-	-	-	+	+	-	-	-	-	-	+	+	-	-	-	+	-	+	-	+	-	-	-	-	+	-	+				+	+	+	+	-	-	+	-	-	-	-	-
IEH-NGS-ECO-00232	40	Ounk:H21	c	-	-	-	-	-	-	-	-	+	-	-	-	-	-	+	+	-	-	-	+	-	-	-	-	-	-	-	+	-	-	-				-	-	-	-	-	-	-	-	-	-	-	-
CFSAN051526	43	O6:H10	c	-	-	-	-	-	-	-	-	+	-	-	-	-	-	+	+	-	-	-	-	-	-	-	-	-	-	-	+	-	-	-				-	-	-	-	-	-	-	-	-	-	-	-
CFSAN051527	43	O6:H10	c	-	-	-	-	-	-	+	-	+	-	-	-	-	-	+	+	-	-	-	-	-	-	-	-	-	-	-	+	-	-	-				-	-	-	-	-	-	-	-	-	-	-	-
CFSAN051533	43	O6:H10	c	-	-	-	-	-	-	-	-	+	-	-	-	-	-	+	+	-	-	-	-	-	-	-	-	-	-	-	+	-	-	-				-	-	-	-	-	-	-	-	-	-	-	-
CFSAN051535	43	O6:H10	c	-	-	-	-	-	-	-	-	+	-	-	-	-	-	+	+	-	-	-	-	-	-	-	-	-	-	-	-	-	-	-				-	-	-	-	-	-	-	-	-	-	-	-
CFSAN051537	43	O6:H10	c	-	-	-	-	-	-	+	-	+	-	-	-	-	-	+	+	-	-	-	-	-	-	-	-	-	-	-	+	-	-	-				-	-	-	-	-	-	-	-	-	-	-	-
CFSAN046659	58	O116:H21	-	a	-	-	-	-	-	-	+	-	-	-	-	-	-	+	+	-	-	-	+	-	-	-	+	+	-	-	-	+	+	+				-	-	-	-	-	-	-	-	-	-	-	-
CFSAN046700	88	O8:H9	-	e	-	-	-	-	-	+	-	+	-	-	-	-	-	+	+	+	-	-	+	-	-	-	-	-	-	-	-	-	-	-				-	-	-	-	-	-	-	+	+	-	-	-
CFSAN051531	88	O8:H30	-	e	-	-	-	-	-	-	-	+	-	-	-	-	-	+	+	-	-	-	+	-	-	-	-	-	-	-	-	-	-	-				+	+	+	+	-	-	-	-	-	-	-	-
CFSAN046737	101	O82:H8	-	a	-	-	-	-	-	-	+	+	-	-	-	-	-	+	+	-	-	-	+	-	-	-	+	+	-	-	-	-	+	+				-	-	-	-	-	-	-	-	-	-	-	-
CFSAN046738	101	O82:H8	-	a	-	-	-	-	-	+	+	+	-	-	-	-	-	+	+	-	-	-	+	-	-	-	+	+	-	-	-	-	+	+				-	-	-	-	-	-	-	-	-	-	-	-
CFSAN046749	101	O21:H21	-	a	-	-	-	-	-	-	+	+	-	-	-	-	-	+	+	-	-	-	+	-	-	-	+	-	-	-	-	+	+	+				-	-	-	-	-	-	-	-	-	-	-	-
CFSAN046750	119	O165:H28	a	a	epsilon-2	+	+	+	+	+	-	+	+	+	+	+	+	+	+	-	+	-	+	+	+	+	+	+	-	-	+	-	-	-				-	-	-	-	-	-	-	-	-	-	-	-
CFSAN046672	154	O88:H25	a	a	-	-	-	-	-	-	+	+	-	-	-	-	-	+	+	-	-	-	+	-	-	-	+	-	-	-	-	-	+	+				-	-	-	-	-	-	-	-	-	-	-	-
CFSAN046673	154	O88:H25	a	a	-	-	-	-	-	-	+	+	-	-	-	-	-	+	+	-	-	-	+	-	-	-	+	-	-	-	-	-	+	+				-	-	-	-	-	-	-	-	-	-	-	-
CFSAN046682	154	O134:H38	a	d	-	-	-	-	-	-	+	+	-	-	-	-	-	+	+	-	-	-	+	-	-	-	+	-	-	-	-	-	+	+				-	-	-	-	-	-	-	-	-	-	-	-
CFSAN056112	154	O88:H25	a	a	-	-	-	-	-	-	+	+	-	-	-	-	-	+	+	-	-	-	+	-	-	-	+	-	-	-	-	-	+	+				-	-	-	-	-	-	-	-	-	-	-	-
CFSAN056113	154	O88:H25	a	a	-	-	-	-	-	-	+	+	-	-	-	-	-	+	+	-	-	-	+	-	-	-	+	-	-	-	-	-	+	+				-	-	-	-	-	-	-	-	-	-	-	-
CFSAN051557	156	O174:H28	-	d	-	-	-	-	-	+	-	-	-	-	-	-	-	+	+	-	-	-	+	-	-	-	-	-	-	-	-	-	-	-				-	-	-	-	+	+	-	-	-	-	-	-
FDA00011520	162	O8:H19	-	d	-	-	-	-	-	-	-	+	-	-	-	-	-	+	+	-	-	-	+	-	-	-	-	-	-	-	-	-	-	-				-	-	-	-	-	-	-	-	-	-	-	-
CFSAN046678	173	O181:H49	a	a	-	-	-	-	-	+	+	+	-	-	-	-	-	+	+	-	-	-	+	-	-	-	+	+	-	-	-	+	+	+				-	-	-	-	-	-	-	-	-	-	-	-
CFSAN046740	173	O181:H49	-	d	-	-	-	-	-	+	+	+	-	-	-	-	-	+	+	-	-	-	+	-	-	-	+	+	-	-	-	+	+	+				-	-	-	-	-	-	-	-	-	-	-	-
CFSAN046747	173	O181:H49	-	d	-	-	-	-	-	+	+	+	-	-	-	-	-	+	+	-	-	-	+	-	-	-	+	+	-	-	-	+	+	+				-	-	-	-	-	-	-	-	-	-	-	-
IEH-NGS-ECO-00108	173	O181:H49	-	a	-	-	-	-	-	+	+	+	-	-	-	-	-	+	+	-	-	-	+	-	-	-	+	-	-	-	-	+	+	+				-	-	-	-	-	-	-	-	-	-	-	-
CFSAN046751	173	O181:H49	-	d	-	-	-	-	-	-	+	+	-	-	-	-	-	+	+	-	-	-	+	-	-	-	+	-	-	-	-	+	+	+				-	-	-	-	-	-	-	-	-	-	-	-
CFSAN041109	205	Ounk:H19	-	a	-	-	-	-	-	+	+	+	-	-	-	-	-	-	+	-	-	-	+	-	-	-	+	-	-	-	-	+	+	+				-	-	-	-	-	-	-	-	-	-	-	-
CFSAN046650	205	O153/O178:H19	-	a	-	-	-	-	-	+	+	+	-	-	-	-	-	+	+	-	-	-	+	-	-	-	+	+	-	-	-	+	+	+				-	-	-	-	-	-	-	-	-	-	-	-
CFSAN046690	205	O153/O178:H19	a	a	-	-	-	-	-	+	+	+	-	-	-	-	-	+	+	-	-	-	+	-	-	-	+	+	-	-	-	+	+	+				-	-	-	-	-	-	-	-	-	-	-	-
CFSAN046704	205	Ounk:H19	-	a	-	-	-	-	-	+	+	+	-	-	-	-	-	+	+	-	-	-	+	-	-	-	+	+	-	-	-	+	+	+				-	-	-	-	-	-	-	-	-	-	-	-
CFSAN051550	205	Ounk:H19	-	a	-	-	-	-	-	+	+	+	-	-	-	-	-	+	+	-	-	-	+	-	-	-	+	+	-	-	-	+	+	+				-	-	-	-	-	-	-	-	-	-	-	-
CFSAN051551	205	Ounk:H19	-	a	-	-	-	-	-	+	+	+	-	-	-	-	-	+	+	-	-	-	+	-	-	-	+	+	-	-	-	+	+	+				-	-	-	-	-	-	-	-	-	-	-	-
FDA00009731	205	O153/O178:H19	a	d	-	-	-	-	-	+	+	+	-	-	-	-	-	+	+	-	-	-	+	-	-	-	+	-	-	-	-	-	+	+				-	-	-	-	-	-	-	-	-	-	-	-
CFSAN046660	223	O113:H21	-	a	-	-	-	-	-	+	+	+	-	-	-	-	-	+	+	-	-	-	+	-	-	-	+	+	-	-	-	+	+	+				-	-	-	-	-	-	-	-	-	-	-	-
CFSAN046665	223	O113:H21	-	a	-	-	-	-	-	-	+	+	-	-	-	-	-	+	+	-	-	-	+	-	-	-	+	+	-	-	-	+	+	+				-	-	-	-	-	-	-	-	-	-	-	-
CFSAN053329	223	O113:H21	-	a	-	-	-	-	-	-	+	+	-	-	-	-	-	+	+	-	-	-	+	-	-	-	+	+	-	-	-	+	+	+				-	-	-	-	-	-	-	-	-	-	-	-
CFSAN046734	223	O113:H21	-	a	-	-	-	-	-	-	+	+	-	-	-	-	-	+	+	-	-	-	+	-	-	-	+	+	-	-	-	+	+	+				-	-	-	-	-	-	-	-	-	-	-	-
CFSAN041114	295	Ounk:H16	-	a	-	-	-	-	-	+	+	+	-	-	-	-	-	+	+	-	-	-	+	-	-	-	+	-	-	-	-	+	+	+				-	-	-	-	-	-	-	-	-	-	-	-
CFSAN046640	295	Ounk:H16	c	b	-	-	-	-	-	+	-	+	-	-	-	-	-	+	+	-	-	-	+	-	+	-	-	-	-	-	-	-	-	+				-	-	-	-	-	-	-	-	-	-	-	-
CFSAN046691	295	Ounk:H11	-	a	-	-	-	-	-	+	+	+	-	-	-	-	-	+	+	-	-	-	+	-	-	-	+	+	-	-	-	+	+	+				-	-	-	-	-	-	-	-	-	-	-	-
CFSAN053347	295	Ounk:H16	-	a	-	-	-	-	-	+	+	+	-	-	-	-	-	+	+	-	-	-	+	-	-	-	+	+	-	-	-	+	+	+				-	-	-	-	-	-	-	-	-	-	-	-
CFSAN046735	295	Ounk:H11	-	a	-	-	-	-	-	+	+	+	-	-	-	-	-	+	+	-	-	-	+	-	-	-	+	-	-	-	-	+	+	+				-	-	-	-	-	-	-	-	-	-	-	-
CFSAN041108	297	O130:H11	a	d	-	-	-	-	-	+	-	+	-	-	-	-	-	+	+	-	-	-	+	-	-	-	+	-	-	-	-	+	+	+				-	-	-	-	-	-	-	-	-	-	-	-
CFSAN046639	297	O130:H11	-	a	-	-	-	-	-	+	+	+	-	-	-	-	-	+	+	-	-	-	+	-	-	-	+	-	-	-	-	+	+	+				-	-	-	-	-	-	-	-	-	-	-	-
CFSAN046719	297	O130:H11	-	d	-	-	-	-	-	+	+	+	-	-	-	-	-	+	+	-	-	-	+	-	-	-	+	-	-	-	-	+	+	+				-	-	-	-	-	-	-	-	-	-	-	-
CFSAN046753	297	O179:H8	-	a	-	-	-	-	-	+	+	+	-	-	-	-	-	+	+	-	-	-	+	-	-	-	+	+	-	-	-	+	+	+				-	-	-	-	-	-	-	-	-	-	-	-
CFSAN051516	297	O130:H11	-	a	-	-	-	-	-	+	+	+	-	-	-	-	-	+	+	-	-	-	+	-	-	-	+	-	-	-	-	+	+	+				-	-	+	-	-	-	-	-	-	-	-	-
CFSAN051524	297	O130:H11	-	a	-	-	-	-	-	+	+	+	-	-	-	-	-	+	+	-	-	-	+	-	-	-	+	-	-	-	-	+	+	+				-	-	-	-	-	-	-	-	-	-	-	-
CFSAN051549	297	O130:H11	a	d	-	-	-	-	-	+	+	+	-	-	-	-	-	+	+	-	-	-	+	-	-	-	+	-	-	-	-	+	+	+				-	-	-	-	-	-	-	-	-	-	-	-
CFSAN056111	297	O130:H11	-	a	-	-	-	-	-	+	+	+	-	-	-	-	-	+	+	-	-	-	+	-	-	-	+	-	-	-	-	+	+	+				-	-	-	-	-	-	-	-	-	-	-	-
IEH-NGS-ECO-00087	297	O179:H8	-	a	-	-	-	-	-	-	+	+	-	-	-	-	-	+	+	-	-	-	+	-	-	-	+	-	-	-	-	+	+	+				-	-	-	-	-	-	-	-	-	-	-	-
CFSAN046717	306	O98:H21	a	-	zeta	+	-	-	-	-	+	+	+	-	+	+	+	+	+	-	+	-	+	+	+	-	+	+	-	-	-	-	-	-				-	-	-	-	-	-	-	-	-	-	-	-
CFSAN051525	306	O98:H21	a	-	zeta	+	-	-	-	+	+	+	+	-	+	+	+	+	+	-	+	-	+	+	+	-	+	+	-	-	-	-	-	-				-	-	-	-	-	-	-	-	-	-	-	-
CFSAN051544	325	O15:H16	-	g	-	-	-	-	-	+	-	+	+	-	-	-	-	+	+	+	-	-	+	-	-	-	-	-	-	-	-	-	-	-				-	-	-	-	-	-	-	-	-	-	-	-
CFSAN046643	329	O136:H16	a	-	-	-	-	-	-	+	+	-	+	-	-	-	-	+	+	+	-	-	+	-	-	-	+	-	-	-	-	-	-	-				-	-	-	-	-	-	-	-	-	-	-	-
CFSAN053337	329	O136:H16	a	-	-	-	-	-	-	-	+	-	-	-	-	-	-	+	+	+	-	-	+	-	-	-	+	-	-	-	-	-	-	-				-	-	-	-	-	-	-	-	-	-	-	-
CFSAN046636	332	O171:H2	-	c	-	-	-	-	-	+	+	+	+	-	-	-	-	+	+	-	-	-	+	-	-	-	-	-	-	-	-	-	-	-				+	+	+	+	-	-	-	-	-	-	-	-
CFSAN053335	342	O5:Hunk	a	-	beta-1	+	+	+	-	+	-	-	+	+	+	+	+	+	+	-	+	+	+	+	-	+	+	+	-	-	-	-	-	-				-	-	-	-	-	-	-	-	-	-	-	-
IEH-NGS-ECO-00230	342	O5:Hunk	a	-	beta-1	+	+	+	-	+	-	+	+	+	+	+	+	+	+	-	+	+	+	-	-	+	+	-	-	-	-	-	-	-				-	-	-	-	-	-	-	-	-	-	-	-
CFSAN053330	394	O17/O77:H18	-	d	-	-	-	-	-	-	+	+	-	-	-	-	-	+	+	-	-	-	+	-	-	-	+	+	-	-	-	+	+	+				-	-	-	-	-	-	-	-	-	-	-	-
IEH-NGS-ECO-00231	398	O136:H20	c	-	-	-	-	-	-	+	-	-	-	-	-	-	-	+	+	-	-	-	-	-	-	-	-	-	-	-	+	-	-	-				-	-	-	-	-	-	-	-	-	-	-	-
CFSAN046746	442	O91:H21	-	a	-	-	-	-	-	-	+	+	-	-	-	-	-	+	+	-	-	-	+	-	-	-	+	-	-	-	-	-	+	+				-	-	-	-	-	-	-	-	-	-	-	-
CFSAN051529	442	O146:H21	c	b	-	-	-	-	-	+	+	+	-	-	-	-	-	+	+	-	-	-	+	-	-	-	+	-	-	-	-	+	-	+				+	+	+	-	-	-	+	-	-	-	-	-
CFSAN051540	442	O146:H21	c	-	-	-	-	-	-	-	+	+	-	-	-	-	-	+	+	-	-	-	+	-	-	-	+	-	-	-	-	+	-	+				-	-	-	-	-	-	+	-	-	-	-	-
CFSAN046688	443	O153/O178:H19	a	d	-	-	-	-	-	-	+	+	-	-	-	-	-	+	+	-	-	-	+	-	-	-	+	-	-	-	-	-	+	+				-	-	-	-	-	-	-	-	-	-	-	-
CFSAN046752	443	O153/O178:H19	a	d	-	-	-	-	-	+	+	+	-	-	-	-	-	+	+	-	-	-	+	-	-	-	-	-	-	-	-	-	+	+				-	-	-	-	-	-	-	-	-	-	-	-
CFSAN046631	446	O22:H8	-	c	-	-	-	-	-	+	+	+	-	-	-	-	-	+	+	-	-	-	+	-	+	-	-	-	-	-	-	-	-	+				-	-	-	-	-	-	-	-	-	-	-	-
FDA00009425	446	O22:H8	-	c	-	-	-	-	-	-	+	+	-	-	-	-	-	+	+	-	-	-	+	-	-	-	-	-	-	-	-	-	-	-				-	-	-	-	-	-	-	-	-	-	-	-
CFSAN053334	515	Ounk:H29	-	d	-	-	-	-	-	-	+	-	-	-	-	-	-	+	+	-	-	-	-	-	+	-	-	-	-	-	-	-	-	-				-	-	-	-	-	-	-	-	-	-	+	-
CFSAN046632	641	O117:H10	a	-	-	-	-	-	-	-	+	+	-	-	-	-	-	+	+	-	-	-	+	-	-	-	-	+	-	-	-	-	+	-				-	-	-	-	-	-	-	-	-	-	-	-
CFSAN046646	642	O187:H52	c	-	-	-	-	-	-	+	-	-	+	-	-	-	-	+	+	+	-	-	+	-	+	-	-	-	-	-	-	-	-	-				-	-	-	-	-	-	-	-	-	-	-	-
CFSAN046648	642	O187:H52	c	-	-	-	-	-	-	+	-	-	+	-	-	-	-	+	+	+	-	-	+	-	+	-	-	-	-	-	-	-	-	-				-	-	-	-	-	-	-	-	-	-	-	-
CFSAN046649	642	O187:H52	c	-	-	-	-	-	-	+	-	-	+	-	-	-	-	+	+	+	-	-	+	-	+	-	-	-	-	-	-	-	-	-				-	-	-	-	-	-	-	-	-	-	-	-
CFSAN046651	655	O121:H19	-	a	epsilon-2	+	+	+	+	+	-	-	+	+	+	+	+	+	+	-	+	-	+	+	+	+	+	-	-	-	-	-	-	-				-	-	-	-	-	-	-	-	-	-	-	-
FDA00010253	655	O121:H19	-	a	epsilon-2	+	+	+	+	-	-	-	+	+	+	+	+	+	+	-	+	-	+	+	+	+	+	+	-	-	-	-	-	-				-	-	-	-	-	-	-	-	-	-	-	-
FDA00010254	655	O121:H19	-	a	epsilon-2	+	+	+	+	-	-	-	+	+	+	+	+	+	+	-	+	-	+	+	+	+	+	+	-	-	-	-	-	-				-	-	-	-	-	-	-	-	-	-	-	-
FDA00010255	655	O121:H19	-	a	epsilon-2	+	+	+	+	-	-	-	+	+	+	+	+	+	+	-	+	-	+	+	+	+	+	+	-	-	-	-	-	-				-	-	-	-	-	-	-	-	-	-	-	-
FDA00010256	655	O121:H19	-	a	epsilon-2	+	+	+	+	+	-	-	+	+	+	+	+	+	+	-	+	-	+	-	+	-	-	-	-	-	-	-	-	-				-	-	-	-	-	-	-	-	-	-	-	-
FDA00010257	655	O121:H19	-	a	epsilon-2	+	+	+	+	-	-	-	+	+	+	+	+	+	+	-	+	-	+	+	+	+	+	+	-	-	-	-	-	-				-	-	-	-	-	-	-	-	-	-	-	-
FDA00010258	655	O121:H19	-	a	epsilon-2	+	+	+	+	-	-	-	+	+	+	+	+	+	+	-	+	-	+	+	+	+	-	-	-	-	-	-	-	-				-	-	-	-	-	-	-	-	-	-	-	-
FDA00010259	655	O121:H19	-	a	epsilon-2	+	+	+	+	-	-	-	+	+	+	+	+	+	+	-	+	-	+	+	+	+	-	-	-	-	-	-	-	-				-	-	-	-	-	-	-	-	-	-	-	-
FDA00010276	655	O121:H19	-	a	epsilon-2	+	+	+	+	+	-	-	+	+	+	+	+	+	+	-	+	-	+	+	+	+	-	-	-	-	-	-	-	-				-	-	-	-	-	-	-	-	-	-	-	-
FDA00010277	655	O121:H19	-	a	epsilon-2	+	+	+	+	-	-	-	+	+	+	+	+	+	+	-	+	-	+	+	+	+	+	+	-	-	-	-	-	-				-	-	-	-	-	-	-	-	-	-	-	-
FDA00010278	655	O121:H19	-	a	epsilon-2	+	+	+	+	-	-	-	+	+	+	+	+	+	+	-	+	-	+	+	+	+	-	-	-	-	-	-	-	-				-	-	-	-	-	-	-	-	-	-	-	-
FDA00010279	655	O121:H19	-	a	epsilon-2	+	+	+	+	+	-	-	+	+	+	+	+	+	+	-	+	-	+	+	+	+	-	-	-	-	-	-	-	-				-	-	-	-	-	-	-	-	-	-	-	-
FDA00010280	655	O121:H19	-	a	epsilon-2	+	+	+	+	-	-	-	+	+	+	+	+	+	+	-	+	-	+	-	+	-	+	+	-	-	-	-	-	-				-	-	-	-	-	-	-	-	-	-	-	-
FDA00010281	655	O121:H19	-	a	epsilon-2	+	+	+	+	+	-	-	+	+	+	+	+	+	+	-	+	-	+	+	+	+	-	-	-	-	-	-	-	-				-	-	-	-	-	-	-	-	-	-	-	-
FDA00010282	655	O121:H19	-	a	epsilon-2	+	+	+	+	+	-	-	+	+	+	+	+	+	+	-	+	-	+	-	+	+	-	-	-	-	-	-	-	-				-	-	-	-	-	-	-	-	-	-	-	-
FDA00010283	655	O121:H19	-	a	epsilon-2	+	+	+	+	-	-	-	+	+	+	+	+	+	+	-	+	-	+	+	+	+	+	+	-	-	-	-	-	-				-	-	-	-	-	-	-	-	-	-	-	-
FDA00010284	655	O121:H19	-	a	epsilon-2	+	+	+	+	+	-	-	+	+	+	+	+	+	+	-	+	-	+	+	+	+	-	-	-	-	-	-	-	-				-	-	-	-	-	-	-	-	-	-	-	-
FDA00010285	655	O121:H19	-	a	epsilon-2	+	+	+	+	+	-	-	+	+	+	+	+	+	+	-	+	-	+	+	+	+	-	-	-	-	-	-	-	-				-	-	-	-	-	-	-	-	-	-	-	-
FDA00010296	655	O121:H19	-	a	epsilon-2	+	+	+	+	-	-	-	+	+	+	+	+	+	+	-	+	-	+	+	+	+	+	+	-	-	-	-	-	-				-	-	-	-	-	-	-	-	-	-	-	-
FDA00010297	655	O121:H19	-	a	epsilon-2	+	+	+	+	-	-	-	+	+	+	+	+	+	+	-	+	-	+	+	+	+	-	-	-	-	-	-	-	-				-	-	-	-	-	-	-	-	-	-	-	-
FDA00010298	655	O121:H19	-	a	epsilon-2	+	+	+	+	+	-	-	+	+	+	+	+	+	+	-	+	-	+	+	+	+	-	-	-	-	-	-	-	-				-	-	-	-	-	-	-	-	-	-	-	-
FDA00010299	655	O121:H19	-	a	epsilon-2	+	+	+	+	-	-	-	+	+	+	+	+	+	+	-	+	-	+	+	+	-	+	+	-	-	-	-	-	-				-	-	-	-	-	-	-	-	-	-	-	-
FDA00010300	655	O121:H19	-	a	epsilon-2	+	+	+	+	-	-	-	+	+	+	+	+	+	+	-	+	-	+	-	+	+	+	+	-	-	-	-	-	-				-	-	-	-	-	-	-	-	-	-	-	-
FDA00010301	655	O121:H19	-	a	epsilon-2	+	+	+	+	+	-	-	+	+	+	+	+	+	+	-	+	-	+	-	+	+	-	+	-	-	-	-	-	-				-	-	-	-	-	-	-	-	-	-	-	-
FDA00010302	655	O121:H19	-	a	epsilon-2	+	+	+	+	-	-	-	+	+	+	+	+	+	+	-	+	-	+	+	+	+	-	-	-	-	-	-	-	-				-	-	-	-	-	-	-	-	-	-	-	-
FDA00010303	655	O121:H19	-	a	epsilon-2	+	+	+	+	-	-	-	+	+	+	+	+	+	+	-	+	-	+	-	+	+	+	+	-	-	-	-	-	-				-	-	-	-	-	-	-	-	-	-	-	-
FDA00010304	655	O121:H19	-	a	epsilon-2	+	+	+	+	-	-	-	+	+	+	+	+	+	+	-	+	-	+	+	+	+	+	+	-	-	-	-	-	-				-	-	-	-	-	-	-	-	-	-	-	-
FDA00010305	655	O121:H19	-	a	epsilon-2	+	+	+	+	+	-	-	+	+	+	+	+	+	+	-	+	-	+	+	+	+	-	-	-	-	-	-	-	-				-	-	-	-	-	-	-	-	-	-	-	-
FDA00010306	655	O121:H19	-	a	epsilon-2	+	+	+	+	-	-	-	+	+	+	+	+	+	+	-	+	-	+	-	+	+	-	-	-	-	-	-	-	-				-	-	-	-	-	-	-	-	-	-	-	-
FDA00010307	655	O121:H19	-	a	epsilon-2	+	+	+	+	-	-	-	+	+	+	+	+	+	+	-	+	-	+	+	+	+	+	+	-	-	-	-	-	-				-	-	-	-	-	-	-	-	-	-	-	-
FDA00010308	655	O121:H19	-	a	epsilon-2	+	+	+	+	+	-	-	+	+	+	+	+	+	+	-	+	-	+	+	+	+	-	-	-	-	-	-	-	-				-	-	-	-	-	-	-	-	-	-	-	-
FDA00010309	655	O121:H19	-	a	epsilon-2	+	+	+	+	-	-	-	+	+	+	+	+	+	+	-	+	-	+	-	+	+	-	-	-	-	-	-	-	-				-	-	-	-	-	-	-	-	-	-	-	-
FDA00010310	655	O121:H19	-	a	epsilon-2	+	+	+	+	-	-	-	+	+	+	+	+	+	+	-	+	-	+	+	+	+	-	+	-	-	-	-	-	-				-	-	-	-	-	-	-	-	-	-	-	-
FDA00010369	655	O121:H19	-	a	epsilon-2	+	+	+	+	-	-	-	+	+	+	+	+	+	+	-	+	-	+	+	+	+	+	+	-	-	-	-	-	-				-	-	-	-	-	-	-	-	-	-	-	-
FDA00010370	655	O121:H19	-	a	epsilon-2	+	+	+	+	+	-	-	+	+	+	+	+	+	+	-	+	-	+	-	+	+	-	+	-	-	-	-	-	-				-	-	-	-	-	-	-	-	-	-	-	-
FDA00010371	655	O121:H19	-	a	epsilon-2	+	+	+	+	-	-	-	+	+	+	+	+	+	+	-	+	-	+	+	+	+	+	+	-	-	-	-	-	-				-	-	-	-	-	-	-	-	-	-	-	-
FDA00010372	655	O121:H19	-	a	epsilon-2	+	+	+	-	-	-	-	+	+	+	+	+	+	+	-	+	-	+	+	+	+	+	+	-	-	-	-	-	-				-	-	-	-	-	-	-	-	-	-	-	-
FDA00010373	655	O121:H19	-	a	epsilon-2	+	+	+	+	-	-	-	+	+	+	+	+	+	+	-	+	-	+	+	+	+	-	-	-	-	-	-	-	-				-	-	-	-	-	-	-	-	-	-	-	-
IEH-NGS-ECO-00103	657	O183:H18	a	d	-	-	-	-	-	-	+	+	-	-	-	-	-	+	+	-	-	-	+	-	-	-	+	+	-	-	-	+	+	+				-	-	+	-	-	-	-	-	-	-	-	-
CFSAN041119	661	O174:H2	-	c	-	-	-	-	-	+	+	+	-	-	-	-	-	+	+	-	-	-	+	-	-	-	+	+	-	-	-	-	+	+				-	-	-	-	-	-	-	-	-	-	-	-
CFSAN051547	661	O174:H2	-	c	-	-	-	-	-	+	+	+	-	-	-	-	-	+	+	-	-	-	+	-	-	-	+	-	-	-	-	-	+	+				-	-	-	-	-	-	-	-	-	-	-	-
FDA00011331	662	O17/O77:H45	a	d	-	-	-	-	-	+	+	+	-	-	-	-	-	+	+	-	-	-	-	-	+	-	+	+	-	-	-	-	+	+				+	+	-	-	-	-	-	-	-	-	-	-
FDA00011332	662	O17/O77:H45	a	d	-	-	-	-	-	+	+	+	-	-	-	-	-	+	+	-	-	-	-	-	+	-	+	+	-	-	-	-	+	+				+	+	-	-	-	-	-	-	-	-	-	-
CFSAN051530	675	O76:H19	c	-	-	-	-	-	-	+	-	-	-	-	-	-	-	+	+	-	-	-	+	-	-	-	+	-	-	-	-	+	-	+				-	-	-	-	+	+	+	-	-	-	-	-
CFSAN046652	677	Ounk:H21	-	d	-	-	-	-	-	+	+	+	-	-	-	-	-	+	+	-	-	-	+	-	-	-	-	-	-	-	-	-	-	-				-	-	-	-	-	-	-	-	-	-	-	-
CFSAN046748	677	O174:H21	a	d	-	-	-	-	-	-	+	+	-	-	-	-	-	+	+	-	-	-	+	-	-	-	+	+	-	-	-	+	+	+				-	-	-	-	-	-	-	-	-	-	-	-
CFSAN051519	677	O174:H21unk	-	a	-	-	-	-	-	+	-	+	-	-	-	-	-	+	+	-	-	-	+	-	+	-	-	-	-	-	-	-	-	+				-	-	-	-	-	-	-	-	-	-	-	-
CFSAN051520	677	O174:H21	-	a	-	-	-	-	-	+	-	+	-	-	-	-	-	+	+	-	-	-	+	-	+	-	-	-	-	-	-	-	-	+				-	-	-	-	-	-	-	-	-	-	-	-
IEH-NGS-ECO-00080	677	O174?	-	d	-	-	-	-	-	-	+	+	-	-	-	-	-	+	+	-	-	-	+	-	-	-	-	-	-	-	-	-	-	-				-	-	-	-	-	-	-	-	-	-	-	-
CFSAN046699	679	O163:H19	-	d	-	-	-	-	-	+	+	+	-	-	-	-	-	+	+	-	-	-	+	-	-	-	+	+	-	-	-	+	+	+				-	-	-	-	-	-	-	-	-	-	-	-
CFSAN046705	679	O163:H19	-	a	-	-	-	-	-	+	+	+	-	-	-	-	-	+	+	-	-	-	+	-	-	-	+	+	-	-	-	+	+	+				-	-	+	-	-	-	-	-	-	-	-	-
CFSAN051541	679	O163:H19	a	d	-	-	-	-	-	-	+	+	-	-	-	-	-	+	+	-	-	-	+	-	-	-	+	+	-	-	-	+	+	+				-	-	-	-	-	-	-	-	-	-	-	-
CFSAN053338	691	Ounk:H20	a	d	-	-	-	-	-	+	+	+	-	-	-	-	-	+	+	-	-	-	-	-	-	-	+	+	-	-	-	-	+	+				-	-	-	-	-	-	-	-	-	-	-	-
CFSAN046703	691	Ounk:H20	a	-	-	-	-	-	-	+	+	+	-	-	-	-	-	+	+	-	-	-	-	-	-	-	+	+	-	-	-	-	+	+				-	-	-	-	-	-	-	-	-	-	-	-
CFSAN046709	691	Ounk:H20	a	-	-	-	-	-	-	-	+	+	-	-	-	-	-	+	+	-	-	-	-	-	-	-	+	+	-	-	-	-	+	+				-	-	-	-	-	-	-	-	-	-	-	-
CFSAN041113	692	O74:H42	a	d	-	-	-	-	-	+	+	+	-	-	-	-	-	+	+	-	-	-	+	-	-	-	+	+	-	-	-	-	+	+				-	-	-	-	-	-	-	-	-	-	-	-
CFSAN051548	692	O74:H42	a	d	-	-	-	-	-	-	+	+	-	-	-	-	-	+	+	-	-	-	+	-	-	-	+	+	-	-	-	-	+	+				-	-	-	-	-	-	-	-	-	-	-	-
CFSAN051553	692	O74:H42	a	d	-	-	-	-	-	+	+	+	-	-	-	-	-	+	+	-	-	-	+	-	-	-	+	+	-	-	-	-	+	+				-	-	-	-	-	-	-	-	-	-	-	-
CFSAN046689	706	O32:H1	-	d	-	-	-	-	-	+	-	+	+	-	-	-	-	+	+	-	-	-	-	-	-	-	-	-	-	-	-	-	-	+				-	-	+	-	-	-	-	-	-	+	-	+
CFSAN046666	718	O168:H8	-	a	-	-	-	-	-	+	+	+	+	-	-	-	-	+	+	+	-	-	+	-	-	-	+	-	-	-	-	-	-	-				-	-	-	-	-	-	-	-	-	-	-	-
CFSAN046693	718	O168:H8	-	d	-	-	-	-	-	+	+	-	-	-	-	-	-	+	+	-	-	-	+	-	-	-	-	-	-	-	-	-	-	-				-	-	-	-	-	-	-	-	-	-	-	-
CFSAN046725	718	O168:H8	-	d	-	-	-	-	-	+	+	-	-	-	-	-	-	+	+	-	-	-	+	-	-	-	-	-	-	-	-	-	-	-				-	-	-	-	-	-	-	-	-	-	-	-
FDA00010428	723	O103:H11	a	-	beta-1	+	+	+	+	+	+	+	+	+	+	+	+	+	+	-	-	+	+	+	-	+	-	-	-	-	+	-	-	-				-	-	-	-	-	-	-	-	-	-	-	-
FDA00010431	723	O103:H11	a	-	beta-1	+	+	+	+	+	-	+	+	+	+	+	+	+	+	-	-	+	+	-	-	+	+	-	-	-	+	-	-	-				-	-	-	-	-	-	-	-	-	-	-	-
FDA00010457	723	O103:H11	a	-	beta-1	+	+	+	+	+	-	+	+	+	+	+	+	+	+	-	-	+	+	+	-	+	+	+	-	-	+	-	-	-				-	-	-	-	-	-	-	-	-	-	-	-
IEH-NGS-ECO-00223	723	O103:H11	a	-	beta-1	+	+	+	+	-	-	+	+	+	+	+	+	+	+	-	-	+	+	+	-	+	+	+	-	+	+	-	-	-				-	-	-	-	-	-	-	-	-	-	-	-
CFSAN046707	724	Ounk:H20	a	-	-	-	-	-	-	+	+	+	-	-	-	-	-	+	+	-	-	-	-	-	-	-	+	+	-	-	-	+	+	+				-	-	-	-	-	-	-	-	-	-	-	-
CFSAN046733	747	O73 or O17/O77:H45	-	a	-	-	-	-	-	+	+	+	-	-	-	-	-	+	+	-	-	-	-	-	-	-	+	+	-	-	-	-	+	+				-	-	-	-	-	-	-	-	-	-	-	-
CFSAN046741	747	O73 or O17/O77:H45	-	a	-	-	-	-	-	+	+	+	-	-	-	-	-	+	+	-	-	-	-	-	-	-	+	+	-	-	-	-	+	+				-	-	-	-	-	-	-	-	-	-	-	-
CFSAN046742	747	O73 or O17/O77:H45	-	a	-	-	-	-	-	+	+	+	-	-	-	-	-	+	+	-	-	-	-	-	-	-	+	+	-	-	-	-	+	+				-	-	-	-	-	-	-	-	-	-	-	-
CFSAN046743	747	O73 or O17/O77:H45	-	a	-	-	-	-	-	+	+	+	-	-	-	-	-	+	+	-	-	-	-	-	-	-	+	+	-	-	-	-	+	+				-	-	-	-	-	-	-	-	-	-	-	-
FDA00010882	747	O73 or O17/O77:H45	-	a	-	-	-	-	-	+	+	+	-	-	-	-	-	+	+	-	-	-	-	-	-	-	+	+	-	-	-	-	+	+				-	-	-	-	-	-	-	-	-	-	-	-
FDA00010883	747	O73 or O17/O77:H45	-	a	-	-	-	-	-	+	+	+	-	-	-	-	-	+	+	-	-	-	-	-	-	-	+	+	-	-	-	-	+	+				-	-	-	-	-	-	-	-	-	-	-	-
FDA00010884	747	O73 or O17/O77:H45	-	a	-	-	-	-	-	+	+	+	-	-	-	-	-	+	+	-	-	-	-	-	-	-	+	+	-	-	-	-	+	+				-	-	-	-	-	-	-	-	-	-	-	-
FDA00010885	747	O73 or O17/O77:H45	-	a	-	-	-	-	-	+	+	+	-	-	-	-	-	+	+	-	-	-	-	-	-	-	+	+	-	-	-	-	+	+				-	-	-	-	-	-	-	-	-	-	-	-
CFSAN041116	906	O74:H8	-	d	-	-	-	-	-	+	+	+	-	-	-	-	-	+	+	-	-	-	+	-	-	-	+	+	-	-	-	+	+	+				-	-	-	-	-	-	-	-	-	-	-	-
CFSAN051555	906	O74:H8	-	d	-	-	-	-	-	+	+	+	-	-	-	-	-	+	+	-	-	-	+	-	-	-	+	+	-	-	-	+	+	+				-	-	-	-	-	-	-	-	-	-	-	-
IEH-NGS-ECO-00096	906	O74:H8	-	a	-	-	-	-	-	-	+	+	-	-	-	-	-	+	+	-	-	-	+	-	-	-	+	+	-	-	-	+	+	+				-	-	-	-	-	-	-	-	-	-	-	-
CFSAN051545	937	O43:H2	a	a	-	-	-	-	-	-	+	+	-	-	-	-	-	+	+	-	-	-	+	-	-	-	+	-	-	-	-	-	+	+				-	-	-	-	-	-	-	-	-	-	-	-
CFSAN046721	942	O116:H28	a	-	-	-	-	-	-	+	+	+	-	-	-	-	-	+	+	-	-	-	+	-	-	-	+	+	-	-	-	-	+	+				-	-	-	-	-	-	-	-	-	-	-	-
CFSAN046713	955	O139:H1	-	e	-	-	-	-	-	-	-	+	-	-	-	-	-	+	+	-	-	-	+	-	-	-	-	-	-	-	-	-	-	-				-	-	-	-	-	-	-	-	-	-	-	-
CFSAN051539	993	O100:H30	-	e	-	-	-	-	-	+	+	+	+	-	-	-	-	+	+	-	-	-	-	-	-	-	-	-	-	-	-	-	-	-				-	-	-	-	-	-	-	-	-	-	-	-
CFSAN046730	993	O100:H30	-	e	-	-	-	-	-	-	+	+	-	-	-	-	-	+	+	+	-	-	-	-	-	-	-	-	-	-	-	-	-	-				-	-	-	-	-	-	-	-	-	-	-	-
FDA00011815	1086	O8:H14	-	d/e	-	-	-	-	-	+	-	+	-	-	-	-	-	+	+	-	-	-	+	-	-	-	-	-	-	-	-	-	-	-				-	-	-	-	-	-	-	-	-	-	-	-
FDA00011816	1086	O8:H14	-	d/e	-	-	-	-	-	+	-	+	-	-	-	-	-	+	+	-	-	-	+	-	-	-	-	-	-	-	-	-	-	-				-	-	-	-	-	-	-	-	-	-	-	-
FDA00011817	1086	O8:H14	-	d/e	-	-	-	-	-	+	-	+	-	-	-	-	-	+	+	-	-	-	+	-	-	-	-	-	-	-	-	-	-	-				-	-	-	-	-	-	-	-	-	-	-	-
FDA00011818	1086	O8:H14	-	d/e	-	-	-	-	-	+	-	+	-	-	-	-	-	+	+	-	-	-	+	-	-	-	-	-	-	-	-	-	-	-				-	-	-	-	-	-	-	-	-	-	-	-
FDA00011819	1086	O8:H14	-	d/e	-	-	-	-	-	+	-	+	-	-	-	-	-	+	+	-	-	-	+	-	-	-	-	-	-	-	-	-	-	-				-	-	-	-	-	-	-	-	-	-	-	-
FDA00011820	1086	O8:H14	-	d/e	-	-	-	-	-	+	-	+	-	-	-	-	-	+	+	-	-	-	+	-	-	-	-	-	-	-	-	-	-	-				-	-	-	-	-	-	-	-	-	-	-	-
FDA00011821	1086	O8:H14	-	d/e	-	-	-	-	-	+	-	+	-	-	-	-	-	+	+	-	-	-	+	-	-	-	-	-	-	-	-	-	-	-				-	-	-	-	-	-	-	-	-	-	-	-
FDA00011822	1086	O8:H14	-	d/e	-	-	-	-	-	-	-	+	-	-	-	-	-	+	+	-	-	-	+	-	-	-	-	-	-	-	-	-	-	-				-	-	-	-	-	-	-	-	-	-	-	-
FDA00011823	1086	O8:H14	-	d/e	-	-	-	-	-	+	-	+	-	-	-	-	-	+	+	-	-	-	+	-	-	-	-	-	-	-	-	-	-	-				-	-	-	-	-	-	-	-	-	-	-	-
FDA00011824	1086	O8:H14	-	d/e	-	-	-	-	-	+	-	+	-	-	-	-	-	+	+	-	-	-	+	-	-	-	-	-	-	-	-	-	-	-				-	-	-	-	-	-	-	-	-	-	-	-
FDA00011218	1112	O142:H27?	-	e	-	-	-	-	-	-	-	-	-	-	-	-	-	+	+	-	-	-	-	-	-	-	-	-	-	-	-	-	-	-				-	-	-	-	-	-	-	+	-	-	-	-
CFSAN046653	1176	O36:H14	-	g	-	-	-	-	-	-	-	-	+	-	-	-	-	+	+	+	-	-	-	-	-	-	+	-	-	-	-	-	-	-				-	-	-	-	-	-	-	-	-	-	-	-
CFSAN046655	1385	Ounk:H4	-	d	-	-	-	-	-	-	-	-	-	-	-	-	-	+	+	-	-	-	-	-	-	-	-	-	-	-	-	-	-	-				-	-	-	-	-	-	-	-	-	+	-	+
CFSAN046683	1431	O8:H19	-	d/e	-	-	-	-	-	+	-	-	-	-	-	-	-	+	+	-	-	-	+	-	-	-	+	-	-	-	-	-	-	-				-	-	-	-	-	-	-	-	-	-	-	-
CFSAN046728	1611	O159:H19	-	d/e	-	-	-	-	-	+	-	-	-	-	-	-	-	+	+	-	-	-	+	-	-	-	+	-	-	-	-	-	-	-				-	-	-	-	-	-	-	-	-	-	-	-
CFSAN051515	1611	O159:H19	-	d/e	-	-	-	-	-	+	-	-	-	-	-	-	-	+	+	-	-	-	+	-	-	-	-	-	-	-	-	-	-	-				-	-	-	-	-	-	-	-	-	-	-	-
CFSAN046668	1727	Ounk:H7	-	c	-	-	-	-	-	+	+	+	-	-	-	-	-	+	+	-	-	-	+	-	-	-	-	-	-	-	-	-	-	-				-	-	+	-	-	-	-	-	-	-	-	-
CFSAN046669	1727	Ounk:H7	-	c	-	-	-	-	-	+	+	+	-	-	-	-	-	+	+	-	-	-	+	-	-	-	-	-	-	-	-	-	-	-				-	-	+	-	-	-	-	-	-	-	-	-
CFSAN046671	1727	Ounk:H7	-	c	-	-	-	-	-	+	+	+	-	-	-	-	-	+	+	-	-	-	+	-	-	-	-	-	-	-	-	-	-	-				-	-	+	-	-	-	-	-	-	-	-	-
CFSAN046692	1727	Ounk:H7	-	c	-	-	-	-	-	+	+	+	-	-	-	-	-	+	+	-	-	-	+	-	-	-	-	-	-	-	-	-	-	-				-	-	-	-	-	-	-	-	-	-	-	-
FDA00010432	1792	O111:H8	a	a	theta-2	+	-	+	+	+	+	+	+	+	+	+	+	+	+	-	+	+	+	-	-	-	+	-	-	-	-	-	-	-				-	-	-	-	-	-	-	-	-	-	-	-
IEH-NGS-ECO-00221	1817	O104:H7	c	-	-	-	-	-	-	-	-	-	-	-	-	-	-	+	+	-	-	-	+	-	-	-	-	-	-	-	+	-	-	-				-	-	-	-	-	-	-	-	-	-	-	-
IEH-NGS-ECO-00211	1967	O103:H2	a	-	epsilon	+	+	-	+	-	-	-	-	+	+	+	+	+	+	-	+	+	-	-	+	+	+	+	-	-	+	-	-	-				-	-	-	-	-	-	-	-	-	-	-	-
IEH-NGS-ECO-00212	1967	O103:H2	a	-	epsilon	+	+	-	+	-	-	-	-	+	+	+	+	+	+	-	+	+	-	-	+	+	+	+	-	-	-	-	-	-				-	-	-	-	-	-	-	-	-	-	-	-
CFSAN041110	2008	Ounk:H2	-	d	-	-	-	-	-	+	+	-	+	-	-	-	-	+	+	-	-	-	+	-	-	-	-	-	-	-	-	-	-	-				-	-	-	-	-	-	-	-	-	-	-	-
CFSAN041111	2008	Ounk:H2	-	d	-	-	-	-	-	+	+	-	+	-	-	-	-	+	+	-	-	-	+	-	-	-	-	-	-	-	-	-	-	-				-	-	-	-	-	-	-	-	-	-	-	-
CFSAN041112	2008	Ounk:H2	-	d	-	-	-	-	-	+	+	-	+	-	-	-	-	+	+	-	-	-	+	-	-	-	-	-	-	-	-	-	-	-				-	-	-	-	-	-	-	-	-	-	-	-
CFSAN046642	2008	Ounk:H2	-	a	-	-	-	-	-	+	+	-	-	-	-	-	-	+	+	-	-	-	+	-	-	-	-	-	-	-	-	-	-	-				-	-	-	-	-	-	-	-	-	-	-	-
CFSAN046657	2008	Ounk:H2	-	d/e	-	-	-	-	-	+	-	-	-	-	-	-	-	+	+	-	-	-	+	-	-	-	-	-	-	-	-	-	-	-				-	-	-	-	-	-	-	-	-	-	-	-
CFSAN046684	2008	Ounk:H2	-	d/c	-	-	-	-	-	-	+	-	+	-	-	-	-	+	+	-	-	-	+	-	-	-	-	-	-	-	-	-	-	-				-	-	-	-	-	-	-	-	-	-	-	-
CFSAN046685	2008	Ounk:H2	-	d/c	-	-	-	-	-	+	+	-	+	-	-	-	-	+	+	-	-	-	+	-	-	-	-	-	-	-	-	-	-	-				-	-	-	-	-	-	-	-	-	-	-	-
CFSAN046686	2008	Ounk:H2	-	d/c	-	-	-	-	-	-	+	-	+	-	-	-	-	+	+	-	-	-	+	-	-	-	-	-	-	-	-	-	-	-				-	-	-	-	-	-	-	-	-	-	-	-
CFSAN046687	2008	Ounk:H2	-	d/c	-	-	-	-	-	+	+	-	+	-	-	-	-	+	+	-	-	-	+	-	-	-	-	-	-	-	-	-	-	-				-	-	-	-	-	-	-	-	-	-	-	-
CFSAN046708	2008	Ounk:H2	-	d/c	-	-	-	-	-	+	+	-	+	-	-	-	-	+	+	-	-	-	+	-	-	-	-	-	-	-	-	-	-	-				-	-	-	-	-	-	-	-	-	-	-	-
CFSAN046710	2008	Ounk:H2	-	d/c	-	-	-	-	-	-	+	-	+	-	-	-	-	+	+	-	-	-	+	-	-	-	-	-	-	-	-	-	-	-				-	-	-	-	-	-	-	-	-	-	-	-
CFSAN051552	2008	Ounk:H2	-	d/c	-	-	-	-	-	-	+	-	+	-	-	-	-	+	+	-	-	-	+	-	-	-	-	-	-	-	-	-	-	-				-	-	-	-	-	-	-	-	-	-	-	-
CFSAN046701	2161	O180:H14	-	d/e	-	-	-	-	-	+	-	+	-	-	-	-	-	+	+	-	-	-	+	-	-	-	-	-	-	-	-	-	-	-				-	-	-	-	-	-	-	-	-	-	-	-
CFSAN046641	2217	O45:H16	a	-	-	-	-	-	-	-	+	+	-	-	-	-	-	+	+	-	-	-	+	-	-	-	-	+	-	-	-	-	+	-				-	-	-	-	-	-	-	-	-	-	-	-
CFSAN046712	2217	O76:H21	a	-	-	-	-	-	-	-	+	+	-	-	-	-	-	+	+	-	-	-	+	-	-	-	-	-	-	-	-	-	+	-				-	-	-	-	-	-	-	-	-	-	-	-
CFSAN046714	2217	O8:H16	a	-	-	-	-	-	-	+	+	+	-	-	-	-	-	+	+	-	-	-	+	-	-	-	-	+	-	-	-	-	+	-				-	-	-	-	-	-	-	-	-	-	-	-
CFSAN051522	2217	O84:H38	a	-	-	-	-	-	-	+	+	+	-	-	-	-	-	+	+	-	-	-	+	-	-	-	-	+	-	-	-	-	+	-				-	-	-	-	-	-	-	-	-	-	-	-
CFSAN046723	2385	O8:H19	a	a	-	-	-	-	-	-	+	+	-	-	-	-	-	+	+	-	-	-	+	-	-	-	+	+	-	-	-	+	+	+				-	-	+	-	-	-	-	-	-	-	-	-
CFSAN051517	2385	O8:H19	a	a	-	-	-	-	-	+	+	+	-	-	-	-	-	+	+	-	-	-	+	-	-	-	+	+	-	-	-	+	+	+				-	-	-	-	-	-	-	-	-	-	-	-
CFSAN051518	2385	O8:H19	a	a	-	-	-	-	-	+	+	+	-	-	-	-	-	+	+	-	-	-	+	-	-	-	+	+	-	-	-	+	+	+				-	-	-	-	-	-	-	-	-	-	-	-
IEH-NGS-ECO-00082	2385	O8:H19	a	a	-	-	-	-	-	-	+	+	-	-	-	-	-	+	+	-	-	-	+	-	-	-	+	+	-	-	-	+	+	+				-	-	-	-	-	-	-	-	-	-	-	-
IEH-NGS-ECO-00088	2385	O8:H19	-	a	-	-	-	-	-	-	+	+	-	-	-	-	-	+	+	-	-	-	+	-	-	-	+	+	-	-	-	+	+	+				-	-	-	-	-	-	-	-	-	-	-	-
IEH-NGS-ECO-00089	2385	O8:H19	-	a	-	-	-	-	-	+	+	+	-	-	-	-	-	+	+	-	-	-	+	-	-	-	+	+	-	-	-	+	+	+				-	-	-	-	-	-	-	-	-	-	-	-
IEH-NGS-ECO-00090	2385	O8:H19	a	c	-	-	-	-	-	+	+	+	-	-	-	-	-	+	+	-	-	-	+	-	-	-	+	+	-	-	-	+	+	+				-	-	-	-	-	-	-	-	-	-	-	-
CFSAN041115	2387	O185:H7	-	c	-	-	-	-	-	-	+	+	-	-	-	-	-	+	+	-	-	-	+	-	-	-	-	-	-	-	-	-	-	-				-	-	-	-	-	-	-	-	-	-	-	-
CFSAN041118	2387	O185:H7	-	c	-	-	-	-	-	-	+	+	-	-	-	-	-	+	+	-	-	-	+	-	-	-	-	-	-	-	-	-	-	-				-	-	-	-	-	-	-	-	-	-	-	-
CFSAN046670	2387	O185:H7	-	c	-	-	-	-	-	-	+	+	-	-	-	-	-	+	+	-	-	-	+	-	-	-	-	-	-	-	-	-	-	-				-	-	-	-	-	-	-	-	-	-	-	-
CFSAN051528	2387	O185:H7	-	c	-	-	-	-	-	-	+	+	-	-	-	-	-	+	+	-	-	-	+	-	-	-	+	+	-	-	-	-	-	-				-	-	-	-	-	-	-	-	-	-	-	-
CFSAN051546	2387	O185:H7	-	c	-	-	-	-	-	+	+	+	-	-	-	-	-	+	+	-	-	-	+	-	-	-	+	+	-	-	-	-	-	-				-	-	-	-	-	-	-	-	-	-	-	-
CFSAN051554	2387	O185:H7	-	c	-	-	-	-	-	-	+	+	-	-	-	-	-	+	+	-	-	-	+	-	-	-	-	-	-	-	-	-	-	-				-	-	-	-	-	-	-	-	-	-	-	-
CFSAN046744	2387	O185:H7	-	c	-	-	-	-	-	-	+	+	-	-	-	-	-	+	+	-	-	-	+	-	-	-	-	-	-	-	-	+	+	+				-	-	-	-	-	-	-	-	-	-	-	-
CFSAN046745	2387	O185:H7	-	c	-	-	-	-	-	+	+	+	-	-	-	-	-	+	+	-	-	-	+	-	-	-	-	+	-	-	-	+	+	+				-	-	-	-	-	-	-	-	-	-	-	-
CFSAN053339	2388	O15:H27	-	d	-	-	-	-	-	+	+	+	-	-	-	-	-	+	+	-	-	-	+	-	+	-	-	-	-	-	-	-	-	-				-	-	-	-	-	-	-	-	-	-	-	-
CFSAN046656	2389	Ounk:H11	-	d	-	-	-	-	-	+	+	+	-	-	-	-	-	+	+	-	-	-	+	-	-	-	+	+	-	-	-	+	+	+				-	-	-	-	-	-	-	-	-	-	-	-
CFSAN046679	2520	O116:H49	-	a	-	-	-	-	-	+	+	+	-	-	-	-	-	+	+	-	-	-	+	-	+	-	+	+	-	-	-	+	+	+				+	+	+	-	-	-	-	-	-	-	-	-
CFSAN046731	2520	O116:H49	-	a	-	-	-	-	-	+	+	+	-	-	-	-	-	+	+	-	-	-	+	-	-	-	+	+	-	-	-	+	+	+				-	-	-	-	-	-	-	-	-	-	-	-
IEH-NGS-ECO-00204	2520	O116:H49	a	a	-	-	-	-	-	+	+	+	-	-	-	-	-	+	+	-	-	-	+	-	-	-	+	+	-	-	-	+	+	+				-	-	-	-	-	-	-	-	-	-	-	-
CFSAN046633	3017	O116:H21	a	a	-	-	-	-	-	-	+	-	+	-	-	-	-	+	+	-	-	-	+	-	-	-	+	-	-	-	-	+	+	+				+	+	+	-	-	-	-	-	-	-	-	-
IEH-NGS-ECO-00070	3759	O8:H49	-	a	-	-	-	-	-	-	+	+	-	-	-	-	-	+	+	-	-	-	+	-	-	-	+	-	-	-	-	+	+	+				-	-	-	-	-	-	-	-	-	-	-	-
CFSAN046667	4173	O79:H2	a	-	-	-	-	-	-	+	+	-	-	-	-	-	-	+	+	-	-	-	+	-	+	-	-	-	-	-	-	-	-	-				-	-	-	-	-	-	-	-	-	-	-	-
CFSAN046676	4173	O79:H2	a	-	-	-	-	-	-	+	+	-	-	-	-	-	-	+	+	-	-	-	+	-	+	-	-	-	-	-	-	-	-	-				-	-	-	-	-	-	-	-	-	-	-	-
CFSAN046637	4496	O8:H28	-	d/e	-	-	-	-	-	+	-	+	-	-	-	-	-	+	+	-	-	-	+	-	-	-	+	-	-	-	-	-	-	-				-	-	-	-	-	-	-	-	-	-	-	-
CFSAN046644	4496	O8:H28	-	d/e	-	-	-	-	-	+	-	+	-	-	-	-	-	+	+	-	-	-	+	-	-	-	+	-	-	-	-	-	-	-				-	-	-	-	-	-	-	-	-	-	-	-
CFSAN046654	4496	O8:H28	-	d/e	-	-	-	-	-	+	-	+	-	-	-	-	-	+	+	-	-	-	+	-	-	-	+	-	-	-	-	-	-	-				-	-	-	-	-	-	-	-	-	-	-	-
CFSAN046661	4496	O8:H28	-	d/e	-	-	-	-	-	+	-	-	-	-	-	-	-	+	+	-	-	-	+	-	-	-	+	-	-	-	-	-	-	-				-	-	-	-	-	-	-	-	-	-	-	-
CFSAN046680	4496	O8:H28	-	d/e	-	-	-	-	-	+	-	-	-	-	-	-	-	+	+	-	-	-	+	-	-	-	+	-	-	-	-	-	-	-				-	-	-	-	-	-	-	-	-	-	-	-
CFSAN046695	4496	O8:H28	-	d/e	-	-	-	-	-	+	-	+	-	-	-	-	-	+	+	-	-	-	+	-	-	-	+	-	-	-	-	-	-	-				-	-	-	-	-	-	-	-	-	-	-	-
CFSAN046718	4496	O8:H28	-	d/e	-	-	-	-	-	+	-	-	-	-	-	-	-	+	+	-	-	-	+	-	-	-	+	-	-	-	-	-	-	-				-	-	-	-	-	-	-	-	-	-	-	-
CFSAN046726	4496	O8:H28	-	d/e	-	-	-	-	-	+	-	+	-	-	-	-	-	+	+	-	-	-	+	-	-	-	+	-	-	-	-	-	-	-				-	-	-	-	-	-	-	-	-	-	-	-
CFSAN046727	4496	O8:H28	-	d/e	-	-	-	-	-	+	-	+	-	-	-	-	-	+	+	-	-	-	+	-	-	-	+	-	-	-	-	-	-	-				-	-	-	-	-	-	-	-	-	-	-	-
FDA00009866	4496	O8:H28	-	d/e	-	-	-	-	-	+	-	-	-	-	-	-	-	+	+	-	-	-	+	-	-	-	+	-	-	-	-	-	-	-				-	-	-	-	-	-	-	-	-	-	-	-
FDA00009867	4496	O8:H28	-	d/e	-	-	-	-	-	+	-	-	-	-	-	-	-	+	+	-	-	-	+	-	-	-	-	-	-	-	-	-	-	-				-	-	-	-	-	-	-	-	-	-	-	-
CFSAN046729	4496	O8:H28	-	d/e	-	-	-	-	-	-	-	-	-	-	-	-	-	+	+	-	-	-	+	-	-	-	+	-	-	-	-	-	-	-				-	-	-	-	-	-	-	-	-	-	-	-
FDA00011519	5082	O180:H14	-	d/e	-	-	-	-	-	-	-	+	-	-	-	-	-	+	+	-	-	-	+	-	-	-	-	-	-	-	-	-	-	-				-	-	-	-	-	-	-	-	-	-	-	-
CFSAN046674	5299	O8:H49	a	-	-	-	-	-	-	+	+	+	-	-	-	-	-	+	+	-	-	-	+	-	-	-	-	-	-	-	-	-	+	+				-	-	+	-	-	-	-	-	-	-	-	-
CFSAN046675	5299	O8:H49	a	-	-	-	-	-	-	+	+	+	-	-	-	-	-	+	+	-	-	-	+	-	-	-	+	+	-	-	-	-	+	+				-	-	+	-	-	-	-	-	-	-	-	-
CFSAN046722	5395	O74:H8	a	-	-	-	-	-	-	+	+	+	-	-	-	-	-	+	+	-	-	-	+	-	-	-	+	+	-	-	-	+	+	+				-	-	-	-	-	-	-	-	-	-	-	-
CFSAN046694	5435	Ounk:H16	-	a	-	-	-	-	-	+	+	+	-	-	-	-	-	+	+	-	-	-	+	-	-	-	+	-	-	-	-	+	+	+				-	-	-	-	-	-	-	-	-	-	-	-
CFSAN046696	5435	Ounk:H16	-	a	-	-	-	-	-	+	+	+	-	-	-	-	-	+	+	-	-	-	+	-	-	-	+	+	-	-	-	+	+	+				-	-	-	-	-	-	-	-	-	-	-	-
CFSAN046664	5530	Ounk:H21	-	d/e	-	-	-	-	-	+	-	-	-	-	-	-	-	+	+	-	-	-	+	-	-	-	-	-	-	-	-	-	-	-				-	-	-	-	-	-	-	-	-	-	-	-
CFSAN041117	5602	O36:H28	-	g	-	-	-	-	-	+	-	+	+	-	-	-	-	+	+	-	-	-	+	-	-	-	+	-	-	-	-	-	-	-				-	-	-	-	-	-	-	-	-	-	-	-
CFSAN051556	5602	O36:H28	-	g	-	-	-	-	-	+	-	+	+	-	-	-	-	+	+	-	-	-	+	-	-	-	+	-	-	-	-	-	-	-				-	-	-	-	-	-	-	-	-	-	-	-
IEH-NGS-ECO-00105	5960	Ounk:H19	-	a	-	-	-	-	-	-	+	+	-	-	-	-	-	+	+	-	-	-	+	-	-	-	+	+	-	-	-	+	+	+				-	-	-	-	-	-	-	-	-	-	-	-
CFSAN046702	5973	Ounk:H2	-	d	-	-	-	-	-	+	+	+	-	-	-	-	-	+	+	-	-	-	+	-	-	-	+	+	-	-	-	+	+	+				-	-	-	-	-	-	-	-	-	-	-	-
CFSAN046716	5973	Ounk:H2	-	c	-	-	-	-	-	+	+	+	-	-	-	-	-	+	+	-	-	-	+	-	-	-	+	+	-	-	-	+	+	+				-	-	-	-	-	-	-	-	-	-	-	-
CFSAN046739	5975	O113:H21	-	a	-	-	-	-	-	+	+	+	-	-	-	-	-	+	+	-	-	-	+	-	-	-	+	+	-	-	-	+	+	+				-	-	-	-	-	-	-	-	-	-	-	-
CFSAN046645	6475	O17/O77:H45	a	a	-	-	-	-	-	+	+	+	-	-	-	-	-	+	+	-	-	-	-	-	+	-	+	+	-	-	-	-	+	+				-	-	-	-	-	-	-	-	-	-	-	-
CFSAN046647	6475	O17/O77:H45	a	a	-	-	-	-	-	+	+	+	-	-	-	-	-	+	+	-	-	-	-	-	+	-	+	+	-	-	-	-	-	-				-	-	-	-	-	-	-	-	-	-	-	-
CFSAN046663	6509	O168:H8	-	d/e	-	-	-	-	-	-	-	-	-	-	-	-	-	+	+	-	-	-	+	-	-	-	+	-	-	-	-	-	-	-				-	-	-	-	-	-	-	-	-	-	-	-
CFSAN051521	6632	O8:H16	-	d	-	-	-	-	-	+	+	+	-	-	-	-	-	+	+	-	-	-	+	-	-	-	-	+	-	-	-	-	+	-				-	-	-	-	-	-	-	-	-	-	-	-
CFSAN046662	6638	Ounk:H19	-	a	-	-	-	-	-	+	+	+	-	-	-	-	-	+	+	-	-	-	+	-	-	-	+	-	-	-	-	+	+	+				-	-	-	-	-	-	-	-	-	-	-	-
CFSAN046711	6639	O174:H21	-	c	-	-	-	-	-	-	+	+	-	-	-	-	-	+	+	-	-	-	+	-	-	-	-	+	-	-	-	-	-	-				-	-	-	-	-	-	-	-	-	-	-	-
CFSAN046677	6640	O113:H21	-	d	-	-	-	-	-	+	+	+	-	-	-	-	-	+	+	-	-	-	+	-	-	-	+	+	-	-	-	+	+	+				-	-	-	-	-	-	-	-	-	-	-	-
CFSAN046706	6641	O130:H11	a	-	-	-	-	-	-	+	+	+	-	-	-	-	-	+	+	-	-	-	+	-	-	-	+	-	-	-	-	+	+	+				-	-	-	-	-	-	-	-	-	-	-	-
CFSAN046697	6642	O113:H21	-	a	-	-	-	-	-	+	+	+	-	-	-	-	-	+	+	-	-	-	+	-	-	-	+	+	-	-	-	+	+	+				-	-	-	-	-	-	-	-	-	-	-	-
[truncated: 16 more columns]
