# Supplementary material for: Virulence gene profiles and phylogeny of Shiga toxin-positive Escherichia coli strains isolated from FDA regulated foods during 2010-2017
Source: PLoS One. 2019 Apr 1;14(4):e0214620. doi: 10.1371/journal.pone.0214620 (PMC6443163; doi:10.1371/journal.pone.0214620)
Supplement: S4 Table — (XLSX) [file pone.0214620.s004.xlsx]

## Sheet: Sheet1
S4 Table. ST, serotype and virulence profile of intimin positive non-STEC isolated from FDA regulated foods (2003-2017).
strains	ST	Serotype	eae	astA	bfpA	efa1	espC	espF	espJ	gad	nleA	nleB	nleC	espB	espI	espK	celb	cif	ehxA	iss	lpfA	sepA	toxB	vat
			type
205	10	Ounk:H40	theta-2	-	-	-	-	-	-	-	-	-	-	-	-	-	-	+	-	+	-	-	-	-
107	17	O103:H2	beta-1	-	-	-	-	-	+	-	+	-	+	+	-	+	-	+	-	-	-	-	-	-
101	20	O15:H2	beta-1	-	-	+	-	+	+	-	+	+	-	+	-	-	-	+	-	+	-	-	-	-
110	20	O15:H2	beta-1	-	-	+	-	+	+	+	+	-	-	+	-	-	-	+	-	+	-	-	-	-
123	20	Ounk:H2	beta-1	-	-	-	-	+	+	-	+	+	-	+	-	-	-	+	-	+	-	-	-	-
226	20	O128ac:H2	beta-1	+	-	-	-	-	-	-	+	+	-	+	-	-	-	+	-	+	-	-	-	-
233	20	O51:H2	beta-1	-	-	-	-	+	+	-	+	+	-	+	-	-	-	+	-	+	-	-	-	-
208	20	O51:H2	beta-1	+	-	-	-	+	+	-	+	+	-	+	-	-	-	+	-	+	-	-	-	-
94	28	O167:H6	beta-2	-	+	-	-	-	-	+	+	+	-	-	-	-	-	+	-	-	-	+	+	+
109	28	Ounk:Hunk	beta-2	-	-	-	-	-	-	-	+	+	-	-	-	-	-	+	-	-	-	-	-	-
100	28	O167:H6	beta-2	-	+	-	-	-	-	+	+	-	-	-	-	-	-	+	-	-	-	+	+	+
83	122	O63:H6	alpha-2	-	-	-	+	+	-	+	-	+	-	-	-	-	-	+	-	-	-	-	-	-
86	122	O63:H6	alpha-2	-	-	-	+	+	-	-	-	+	-	-	-	-	-	+	-	-	-	-	-	-
91	122	O63:H6	alpha-2	-	-	-	+	+	-	+	-	+	-	-	-	-	-	+	-	-	-	-	-	-
95	327	O156:H8	theta-2	-	-	-	-	-	+	-	-	-	-	-	-	-	-	+	-	+	+	-	-	-
229	327	O156:H8	theta-2	-	-	-	-	-	+	-	-	+	-	-	-	-	-	+	-	+	+	-	-	-
93	328	Ounk:H7	beta-1	-	-	+	-	+	+	-	+	+	-	+	-	-	-	+	-	-	+	-	-	-
98	328	Ounk:H7	beta-1	-	-	+	-	+	+	-	+	+	-	+	-	-	-	+	-	-	+	-	-	-
209	337	O108:H21	theta-2	-	-	-	-	-	+	-	-	+	-	-	-	-	-	+	-	+	+	-	-	-
210	337	O108:H21	theta-2	-	-	-	-	-	+	-	-	+	-	-	-	-	-	+	-	+	+	-	-	-
214	337	O108:H21	theta-2	-	-	-	-	-	+	-	-	+	-	-	-	-	-	+	-	-	+	-	-	-
124	342	O145:H28	beta-1	+	-	+	-	-	+	-	+	+	-	+	+	-	+	-	+	+	+	-	-	-
225	442	Ounk:H21	theta-2	-	-	-	-	-	+	+	-	-	-	-	-	-	-	+	-	-	+	-	-	-
228	442	Ounk:H21	theta-2	+	-	-	-	-	+	+	-	+	-	-	-	-	+	+	-	-	+	-	-	-
234	442	Ounk:H21	theta-2	-	-	-	-	+	+	-	-	+	-	-	-	-	+	+	-	-	+	-	-	-
235	442	O146:H21	theta-2	+	-	-	-	-	+	+	-	+	-	-	-	-	-	+	-	-	+	-	-	-
99	517	Ounk:H19	epsilon-2	-	-	-	-	+	-	-	-	+	-	-	-	-	-	-	-	-	+	-	-	-
84	582	O132:H34	alpha-2	-	-	-	+	-	-	+	-	+	+	-	-	-	-	-	-	-	-	-	-	-
85	582	O132:H34	alpha-2	-	-	-	+	+	-	+	-	+	+	-	-	-	-	-	-	-	-	-	-	-
97	582	O132:H34	alpha-2	-	-	-	+	+	-	-	-	+	+	-	-	-	-	-	-	-	-	-	-	-
215	800	O121:H19	beta-1	+	-	+	-	+	+	-	+	+	+	+	-	-	-	-	-	+	+	-	-	-
206	1092	O179:H31	zeta-3	-	-	-	-	-	-	+	+	+	+	-	-	-	-	-	-	-	-	-	-	+
111	2166	Ounk:H19	theta-2	-	-	-	-	-	-	+	-	+	-	-	-	-	-	-	-	+	+	-	-	-
222	4268	Ounk:H45	delta	-	-	-	+	+	+	-	-	-	-	-	-	-	-	-	-	-	-	-	-	-
236	5965	O107:H45	delta	-	-	-	-	+	+	-	-	+	-	-	-	-	-	+	-	-	-	-	-	-
E2348/69b	15	O127:H6	alpha-1	+	+	+	+	+	+	+	+	+	+	-	-	-	-	-	-	-	-	-	-	-
aAll strains designation start with IEH-NGS-ECO, except the bprototypic EPEC strain.
All strains were positive for espA, tir, pssA, and	air genes. Only E2348/69b was positive for the perA gene.
